# Supplementary material for: Phylogenetic meta-analysis of persistent SARS-CoV-2 infections in immunocompromised individuals highlights the challenges of robust evolutionary rate estimation caused by low genetic diversity
Source: Virus Evol. 2025 Aug 30;11(1):veaf065. doi: 10.1093/ve/veaf065 (PMC12477587; doi:10.1093/ve/veaf065)
Supplement: SupplTables_S1-S8_Oeversti_Gaul_Jensen_Kuehnert_2025-02-10_veaf065 [file suppltables_s1-s8_oeversti_gaul_jensen_kuehnert_2025-02-10_veaf065.xlsx]

## Sheet: Day_Specimen_Lineage
S1. Sequence Metadata.
Seq. ID	Timepoint	If Multiple Seq. Available	Sequencing Day	Collection Date (YYYY-MM-DD)	Specimen Type	Lineage (Nextclade v2.14.1)	Lineage Reported in Publication	Clade Reported in Publication	Additional Comments
Baang-pt-1_0	1		0	ND	NP	B.1.576	B.1	ND
Baang-pt-1_15	3		15	ND	NP	B.1.576	B.1	ND
Baang-pt-1_22a	4	a	22	ND	SP	B.1.576	B.1	ND
Baang-pt-1_22b	4	b	22	ND	SP	B.1.576	B.1	ND
Baang-pt-1_26	5		26	ND	SP	B.1.576	B.1	ND
Baang-pt-1_31	6		31	ND	NP	B.1.576	B.1	ND
Baang-pt-1_5	2		5	ND	NP	B.1.576	B.1	ND
Baang-pt-1_86	7		86	ND	NP	B.1.576	B.1	ND
Baang-pt-1_99	8		99	ND	NP	B.1.576	B.1	ND
Brandolini-pt-1_0	1		0	2022-04-14	NP	AY.122	AY.122	GK
Brandolini-pt-1_12	2		12	2022-04-26	NP	AY.122	AY.122	GK
Brandolini-pt-1_20	3		20	2022-05-04	NP	AY.122	AY.122	GK
Brandolini-pt-1_33	4		33	2022-05-17	NP	AY.122	AY.122	GK
Brandolini-pt-1_44	5		44	2022-05-28	NP	AY.122	AY.122	GK
Brandolini-pt-1_57	6		57	2022-06-10	NP	AY.122	AY.122	GK
Brandolini-pt-1_68	7		68	2022-06-21	NP	AY.122	AY.122	GK
Brandolini-pt-1_86	8		86	2022-07-09	NP	AY.122	AY.122	GK
Caccuri-pt-1_0	1		0	2020-04-02	NP	B.1.1	B.1.1	GR
Caccuri-pt-1_116	8		116	2020-07-27	NP	B.1.1	B.1.1	GR
Caccuri-pt-1_125	9		125	2020-08-05	NP	B.1.1	B.1.1	GR
Caccuri-pt-1_146	10		146	2020-08-26	NP	B.1.1	B.1.1	GR
Caccuri-pt-1_158	11		158	2020-09-07	NP	B.1.1	B.1.1	GR
Caccuri-pt-1_20	3		20	2020-04-22	NP	B.1.1	B.1.1	GR
Caccuri-pt-1_222	12		222	2020-11-10	NP	B.1.1	B.1.1	GR
Caccuri-pt-1_26	4		26	2020-04-28	NP	B.1.1	B.1.1	GR
Caccuri-pt-1_34	5		34	2020-05-06	NP	B.1.1	B.1.1	GR
Caccuri-pt-1_41	6		41	2020-05-13	NP	B.1.1	B.1.1	GR
Caccuri-pt-1_48	7		48	2020-05-20	NP	B.1.1	B.1.1	GR
Caccuri-pt-1_7	2		7	2020-04-09	NP	B.1.1	B.1.1	GR
Chaguza-pt-1_0	1		0	2021-02-08	NP	B.1.517	B.1.517	GH
Chaguza-pt-1_10	2		10	2021-02-18	NP	B.1.517	B.1.517	GH
Chaguza-pt-1_105	8		105	2021-05-24	NP	B.1.517	B.1.517	GH
Chaguza-pt-1_113	9		113	2021-06-01	NP	B.1.517	B.1.517	GH
Chaguza-pt-1_126	10		126	2021-06-14	NP	B.1.517	B.1.517	GH
Chaguza-pt-1_133	11		133	2021-06-21	NP	B.1.517	B.1.517	GH
Chaguza-pt-1_140	12		140	2021-06-28	NP	B.1.517	B.1.517	GH
Chaguza-pt-1_154	13		154	2021-07-12	NP	B.1.517	B.1.517	GH
Chaguza-pt-1_168	14		168	2021-07-25	NP	B.1.517	B.1.517	GH
Chaguza-pt-1_18	3		18	2021-02-26	NP	B.1.517	B.1.517	GH
Chaguza-pt-1_202	15		202	2021-08-29	NP	B.1.517	B.1.517	GH
Chaguza-pt-1_212	16		212	2021-09-08	NP	B.1.517	B.1.517	GH
Chaguza-pt-1_217	17		217	2021-09-13	NP	B.1.517	B.1.517	GH
Chaguza-pt-1_231	18		231	2021-09-27	NP	B.1.517	B.1.517	GH
Chaguza-pt-1_238	19		238	2021-10-04	NP	B.1.517	B.1.517	GH
Chaguza-pt-1_246	20		246	2021-10-12	NP	B.1.517	B.1.517	GH
Chaguza-pt-1_25	4		25	2021-03-05	NP	B.1.517	B.1.517	GH
Chaguza-pt-1_253	21		253	2021-10-19	NP	B.1.517	B.1.517	GH
Chaguza-pt-1_268	22		268	2021-11-03	NP	B.1.517	B.1.517	GH
Chaguza-pt-1_274	23		274	2021-11-09	NP	B.1.517	B.1.517	GH
Chaguza-pt-1_281	24		281	2021-11-16	NP	B.1.517	B.1.517	GH
Chaguza-pt-1_302	25		302	2021-12-07	NP	B.1.517	B.1.517	GH
Chaguza-pt-1_315	26		315	2021-12-20	NP	B.1.517	B.1.517	GH
Chaguza-pt-1_322	27		322	2021-12-27	NP	B.1.517	B.1.517	GH
Chaguza-pt-1_367	28		367	2022-02-10	NP	B.1.517	B.1.517	GH
Chaguza-pt-1_380	29		380	2022-02-23	NP	B.1.517	B.1.517	GH
Chaguza-pt-1_392	30		392	2022-03-07	NP	B.1.517	B.1.517	GH
Chaguza-pt-1_56	5		56	2021-04-05	NP	B.1.517	B.1.517	GH
Chaguza-pt-1_70	6		70	2021-04-19	NP	B.1.517	B.1.517	GH
Chaguza-pt-1_83	7		83	2021-05-03	NP	B.1.517	B.1.517	GH
Choi-pt-1_0	1		0	2020-04-28	NP	B.1.576	B.1.486	GH
Choi-pt-1_110	5		110	2020-08-16	NP	B.1.576	B.1.486	GH
Choi-pt-1_112	6		112	2020-08-18	NP	B.1.576	B.1.486	GH
Choi-pt-1_125	7		125	2020-08-31	NP	B.1.576	B.1.486	GH
Choi-pt-1_128	8		128	2020-09-03	NP	B.1.576	B.1.486	GH
Choi-pt-1_134	9		134	2020-09-09	NP	B.1.576	B.1.486	GH
Choi-pt-1_57	3		57	2020-06-24	NP	B.1.576	B.1.486	GH
Choi-pt-1_63	4		63	2020-06-30	NP	B.1.576	B.1.486	GH
Choi-pt-1_7	2		7	2020-05-05	NP	B.1.576	B.1.486	GH
Cuiffreda-pt-1_0	1		0	2020-04-21	NP	A.2	A.2	19B
Cuiffreda-pt-1_101	12		101	2020-07-31	NP	A.2	A.2	19B
Cuiffreda-pt-1_107	13		107	2020-08-10	NP	A.2	A.2	19B
Cuiffreda-pt-1_11	5		11	2020-05-02	NP	A.2	A.2	19B
Cuiffreda-pt-1_127	14		127	2020-08-26	NP	A.2	A.2	19B
Cuiffreda-pt-1_129	15		129	2020-08-28	BAL	A.2	A.2	19B
Cuiffreda-pt-1_13	6		13	2020-05-04	NP	A.2	A.2	19B
Cuiffreda-pt-1_2	2		2	2020-04-23	NP	A.2	A.2	19B
Cuiffreda-pt-1_42	7		42	2020-06-02	NP	A.2	A.2	19B
Cuiffreda-pt-1_43	8		43	2020-06-03	BAL	A.2	A.2	19B
Cuiffreda-pt-1_5	3		5	2020-04-26	NP	A.2	A.2	19B
Cuiffreda-pt-1_61	9		61	2020-06-21	NP	A.2	A.2	19B
Cuiffreda-pt-1_64	10		64	2020-06-24	NP	A.2	A.2	19B
Cuiffreda-pt-1_7	4		7	2020-04-28	NP	A.2	A.2	19B
Cuiffreda-pt-1_80a	11	a	80	2020-07-10	NP	A.2	A.2	19B
Cuiffreda-pt-1_80b	11	b	80	2020-07-10	BAL	A.2	A.2	19B
Gandhi-pt-1_0	1		0	ND	NP	B.1.576	B1	20C
Gandhi-pt-1_112a	2	a	112	ND	NP	B.1.576	B1	20C
Gandhi-pt-1_112b	2	b	112	ND	OR	B.1.576	B1	20C
Gandhi-pt-1_113a	3	a	113	ND	NP	B.1.576	B1	20C
Gandhi-pt-1_113b	3	b	113	ND	OR	B.1.576	B1	20C
Gandhi-pt-1_113c	3	c	113	ND	ST	B.1.576	B1	20C
Gandhi-pt-1_116a	4	a	116	ND	OR	B.1.576	B1	20C
Gandhi-pt-1_116b	4	b	116	ND	ST	B.1.576	B1	20C
Gandhi-pt-1_119	5		119	ND	NP	B.1.576	B1	20C
Gandhi-pt-1_120a	6	a	120	ND	NP	B.1.576	B1	20C
Gandhi-pt-1_120b	6	b	120	ND	OR	B.1.576	B1	20C
Gandhi-pt-1_120c	6	c	120	ND	ST	B.1.576	B1	20C
Gandhi-pt-1_122a	7	a	122	ND	NP	B.1.576	B1	20C
Gandhi-pt-1_122b	7	b	122	ND	OR	B.1.576	B1	20C
Gandhi-pt-1_122c	7	c	122	ND	ST	B.1.576	B1	20C
Gandhi-pt-1_123a	8	a	123	ND	OR	B.1.576	B1	20C
Gandhi-pt-1_123b	8	b	123	ND	ST	B.1.576	B1	20C
Gandhi-pt-1_124	9		124	ND	NP	B.1.576	B1	20C
Gandhi-pt-1_126	10		126	ND	NP	B.1.576	B1	20C
Gandhi-pt-1_127a	11	a	127	ND	NP	B.1.576	B1	20C
Gandhi-pt-1_127b	11	b	127	ND	OR	B.1.576	B1	20C
Gandhi-pt-1_127c	11	c	127	ND	ST	B.1.576	B1	20C
Gandhi-pt-1_128	12		128	ND	NP	B.1.576	B1	20C
Gandhi-pt-1_131	13		131	ND	OR	B.1.576	B1	20C
Gandhi-pt-1_134	14		134	ND	OR	B.1.576	B1	20C
Gandhi-pt-1_141	15		141	ND	NP	B.1.576	B1	20C
Halfmann-pt-1_0	1		0	2020-12-27	NP	B.1.2	B.1.2	GH
Halfmann-pt-1_11	2		11	2021-01-07	NP	B.1.2	B.1.2	GH
Halfmann-pt-1_18	3		18	2021-01-14	NP	B.1.2	B.1.2	GH
Halfmann-pt-1_184	6		184	2021-06-29	NP	B.1.2	B.1.2	GH
Halfmann-pt-1_220	7		220	2021-08-04	NP	B.1.2	B.1.2	GH
Halfmann-pt-1_275	8		275	2021-09-28	NP	B.1.2	B.1.2	GH
Halfmann-pt-1_302	9		302	2021-10-25	NP	B.1.2	B.1.2	GH
Halfmann-pt-1_304	10		304	2021-10-27	NP	B.1.2	B.1.2	GH
Halfmann-pt-1_369	11		369	2021-12-31	NP	B.1.2	B.1.2	GH
Halfmann-pt-1_373	12		373	2022-01-04	NP	B.1.2	B.1.2	GH
Halfmann-pt-1_46	4		46	2021-02-11	NP	B.1.2	B.1.2	GH
Halfmann-pt-1_85	5		85	2021-03-22	NP	B.1.2	B.1.2	GH
Harari-pt-5_0	1		0	2020-10-06	NP	B.1.1.50	B.1.1.50	GR
Harari-pt-5_12	2		12	2020-10-18	NP	B.1.1.50	B.1.1.50	GR
Harari-pt-5_20	3		20	2020-10-26	NP	B.1.1.50	B.1.1	GR
Harari-pt-5_27	4		27	2020-11-02	NP	B.1.1.50	B.1.1.50	GR
Harari-pt-5_30	5		30	2020-11-05	NP	B.1.1.50	B.1.1.50	GR
Harari-pt-5_40	6		40	2020-11-15	NP	B.1.1.50	B.1.1.50	GR
Harari-pt-5_44	7		44	2020-11-19	NP	B.1.1.50	B.1.1.50	GR
Harari-pt-5_68	8		68	2020-12-13	NP	B.1.1.50	B.1.1.50	GR
Harari-pt-5_75	9		75	2020-12-20	NP	B.1.1.50	B.1.1.50	GR
Huygens-pt-2_0	1		0	2022-01-06	CNO	BA.1.1	BA.1.1	GRA
Huygens-pt-2_118	9		118	2022-05-04	CNO	BA.1.1	BA.1.1	GRA
Huygens-pt-2_123	10		123	2022-05-09	CNO	BA.1.1	BA.1.1	GRA
Huygens-pt-2_131	11		131	2022-05-17	CNO	BA.1.1	BA.1.1	GRA
Huygens-pt-2_139	12		139	2022-05-25	CNO	BA.1.1	BA.1.1	GRA
Huygens-pt-2_160	13		160	2022-06-15	CNO	BA.1.1	BA.1.1	GRA
Huygens-pt-2_25	2		25	2022-01-31	CNO	BA.1.1	BA.2	GRA
Huygens-pt-2_32	3		32	2022-02-07	CNO	BA.1.1	BA.2	GRA
Huygens-pt-2_40	4		40	2022-02-15	CNO	BA.1.1	BA.1.1	GRA
Huygens-pt-2_53	5		53	2022-02-28	CNO	BA.1.1	BA.1.1.1	GRA
Huygens-pt-2_62	6		62	2022-03-09	CNO	BA.1.1	BA.1.1	GRA
Huygens-pt-2_76	7		76	2022-03-23	CNO	BA.1.1	BA.1.1	GRA
Huygens-pt-2_90	8		90	2022-04-06	CNO	BA.1.1	BA.1.1	GRA
Jensen-pt-2_0	1		0	ND	NP	B.1.1	B.1.1.401	ND
Jensen-pt-2_11	4		11	ND	NP	B.1.1	B.1.1.401	ND
Jensen-pt-2_15	5		15	ND	NP	B.1.1	B.1.1.401	ND
Jensen-pt-2_19	6		19	ND	NP	B.1.1	B.1.1.401	ND
Jensen-pt-2_20	7		20	ND	NP	B.1.1	B.1.1.401	ND
Jensen-pt-2_22	8		22	ND	NP	B.1.1	B.1.1.401	ND
Jensen-pt-2_6	2		6	ND	NP	B.1.1	B.1.1.401	ND
Jensen-pt-2_8	3		8	ND	NP	B.1.1	B.1.1.401	ND
Kemp-pt-1_0	1		0	ND	CNO	B.1.1.1	B.1.1.28	20B
Kemp-pt-1_100a	16	a	100	ND	CNO/TA	B.1.1.1	B.1.1.28	20B	Not clear which sequence TA specimen and which CNO
Kemp-pt-1_100b	16	b	100	ND	CNO/TA	B.1.1.1	B.1.1.28	20B	Not clear which sequence TA specimen and which CNO
Kemp-pt-1_36	2		36	ND	CNO	B.1.1.1	B.1.1.28	20B
Kemp-pt-1_40	3		40	ND	CNO	B.1.1.1	B.1.1.28	20B
Kemp-pt-1_44	4		44	ND	CNO	B.1.1.1	B.1.1.28	20B
Kemp-pt-1_49	5		49	ND	CNO	B.1.1.1	B.1.1.28	20B
Kemp-pt-1_53	6		53	ND	CNO	B.1.1.1	B.1.1.28	20B
Kemp-pt-1_65	7		65	ND	CNO	B.1.1.1	B.1.1.28	20B
Kemp-pt-1_81	8		81	ND	CNO	B.1.1.1	B.1.1.28	20B
Kemp-pt-1_85	9		85	ND	ST	B.1.1.1	B.1.1.28	20B
Kemp-pt-1_88	10		88	ND	CNO	B.1.1.1	B.1.1.28	20B
Kemp-pt-1_92a	11	a	92	ND	CNO/TA	B.1.1.1	B.1.1.28	20B	Not clear which sequence TA specimen and which CNO
Kemp-pt-1_92b	11	b	92	ND	CNO/TA	B.1.1.1	B.1.1.28	20B	Not clear which sequence TA specimen and which CNO
Kemp-pt-1_94	12		94	ND	TA	B.1.1.1	B.1.1.28	20B
Kemp-pt-1_97	13		97	ND	CNO	B.1.1.1	B.1.1.28	20B
Kemp-pt-1_98a	14	a	98	ND	CNO/TA	B.1.1.1	B.1.1.28	20B	Not clear which sequence TA specimen and which CNO
Kemp-pt-1_98b	14	b	98	ND	CNO/TA	B.1.1.1	B.1.1.28	20B	Not clear which sequence TA specimen and which CNO
Kemp-pt-1_99a	15	a	99	ND	CNO/TA	B.1.1.1	B.1.1.28	20B	Not clear which sequence TA specimen and which CNO
Kemp-pt-1_99b	15	b	99	ND	CNO/TA	B.1.1.1	B.1.1.28	20B	Not clear which sequence TA specimen and which CNO
Khatamzas-pt-1_0	1		0	2020-05-11	TA	B.1.1	B.1.1.515	GR
Khatamzas-pt-1_112	16		112	2020-08-31	TA	B.1.1	B.1.1.515	GR
Khatamzas-pt-1_122	17		122	2020-09-10	TA	B.1.1	B.1.1.515	GR
Khatamzas-pt-1_129	18		129	2020-09-17	TA	B.1.1	B.1.1.515	GR
Khatamzas-pt-1_136	19		136	2020-09-24	TA	B.1.1	B.1.1.515	GR
Khatamzas-pt-1_147	20		147	2020-10-05	TA	B.1.1	B.1.1.515	GR
Khatamzas-pt-1_149	21		149	2020-10-07	NP	B.1.1	B.1.1.515	GR
Khatamzas-pt-1_15	2		15	2020-05-26	NP	B.1.1	B.1.1.515	GR
Khatamzas-pt-1_22	3		22	2020-06-02	NP	B.1.1	B.1.1.515	GR
Khatamzas-pt-1_28	4		28	2020-06-08	NP	B.1.1	B.1.1.515	GR
Khatamzas-pt-1_36	5		36	2020-06-16	NP	B.1.1	B.1.1.515	GR
Khatamzas-pt-1_45	6		45	2020-06-23	NP	B.1.1	B.1.1.515	GR
Khatamzas-pt-1_49	7		49	2020-06-29	NP	B.1.1	B.1.1.515	GR
Khatamzas-pt-1_56	8		56	2020-07-06	TA	B.1.1	B.1.1.515	GR
Khatamzas-pt-1_57	9		57	2020-07-07	NP	B.1.1	B.1.1.515	GR
Khatamzas-pt-1_59	10		59	2020-07-09	TA	B.1.1	B.1.1.515	GR
Khatamzas-pt-1_63	11		63	2020-07-13	TA	B.1.1	B.1.1.515	GR
Khatamzas-pt-1_66	12		66	2020-07-16	TA	B.1.1	B.1.1.515	GR
Khatamzas-pt-1_73	13		73	2020-07-23	TA	B.1.1	B.1.1.515	GR
Khatamzas-pt-1_78	14		78	2020-07-28	NP	B.1.1	B.1.1.515	GR
Khatamzas-pt-1_92	15		92	2020-08-11	NP	B.1.1	B.1.1.515	GR
Lee-pt-11_0	1		0	2020-04-22	NP	B.1	ND	ND
Lee-pt-11_15	3		15	2020-05-07	NP	B.1	ND	ND
Lee-pt-11_21	4		21	2020-05-13	NP	B.1	ND	ND
Lee-pt-11_34	5		34	2020-05-26	NP	B.1	ND	ND
Lee-pt-11_35	6		35	2020-05-27	NP	B.1	ND	ND
Lee-pt-11_51	7		51	2020-06-12	NP	B.1	ND	ND
Lee-pt-11_53	8		53	2020-06-14	NP	B.1	ND	ND
Lee-pt-11_55	9		55	2020-06-16	NP	B.1	ND	ND
Lee-pt-11_57	10		57	2020-06-18	NP	B.1	ND	ND
Lee-pt-11_64	11		64	2020-06-25	NP	B.1	ND	ND
Lee-pt-11_9	2		9	2020-05-01	NP	B.1	ND	ND
Lee-pt-4_0	1		0	2020-04-01	NP	B.1.576	B.1.108	GH
Lee-pt-4_148	3		148	2020-08-27	NP	B.1.576	B.1.108	GH
Lee-pt-4_175	4		175	2020-09-23	NP	B.1.576	B.1.108	O
Lee-pt-4_294	5		294	2021-01-20	NP	B.1.576	B.1.108	GH
Lee-pt-4_327	6		327	2021-02-22	NP	B.1.576	B.1.108	GH
Lee-pt-4_331	7		331	2021-02-26	NP	B.1.576	B.1.108	GH
Lee-pt-4_342	8		342	2021-03-09	TA	B.1.576	B.1.108	GH
Lee-pt-4_37	2		37	2020-05-08	NP	B.1.576	B.1.108	GH
Li-pt-1_0	1		0	2020-02-12	NP	B	B	ND
Li-pt-1_101	4		101	2020-05-24	SP	B.1	B	ND
Li-pt-1_102a	5	a	102	2020-05-25	SP	B	B	ND
Li-pt-1_102b	5	b	102	2020-05-25	SP	B	B	ND
Li-pt-1_103	6		103	2020-05-26	SP	B.1.1.161	B	ND
Li-pt-1_106	7		106	2020-05-29	SP	B.1.1.161	B	ND
Li-pt-1_108	8		108	2020-05-31	SP	B.1	B	ND
Li-pt-1_120	9		120	2020-06-12	NP	B.1	B	ND
Li-pt-1_125	10		125	2020-06-17	SP	B.1.1	B	ND
Li-pt-1_140	11		140	2020-07-02	NP	B.1.1.161	B	ND
Li-pt-1_95	2		95	2020-05-17	SP	B	B	ND
Li-pt-1_97	3		97	2020-05-20	SP	B.1	B	ND
Lynch-pt-1_0	1		0	2020-04-09	CNO	B.1.1	B.1.1	GR
Lynch-pt-1_14	2		14	2020-04-23	CNO	B.1.1	B.1.1	GR
Lynch-pt-1_18	3		18	2020-04-27	CNO	B.1.1	B.1.1	GR
Lynch-pt-1_42	4		42	2020-05-21	CNO	B.1.1	B.1.1	GR
Lynch-pt-1_56	5		56	2020-06-04	CNO	B.1.1	B.1.1	GR
Lynch-pt-1_63	6		63	2020-06-11	CNO	B.1.1	B.1.1	GR
Lynch-pt-1_71	7		71	2020-06-19	CNO	B.1.1	B.1.1	GR
Lynch-pt-1_77	8		77	2020-06-25	CNO	B.1.1	B.1.1	GR
Lynch-pt-1_90	9		90	2020-07-08	BAL	B.1.1	B.1.1	GR	Possible superinfection
Pérez-Lago-pt-1_0	1		0	2020-05-28	NP	B	B	V
Pérez-Lago-pt-1_101	8		101	2020-09-06	NP	B	B	V
Pérez-Lago-pt-1_123	9		123	2020-09-28	NP	B	B	V
Pérez-Lago-pt-1_20	2		20	2020-06-17	NP	B	B	V
Pérez-Lago-pt-1_33	3		33	2020-06-30	NP	B	B	V
Pérez-Lago-pt-1_48	4		48	2020-07-15	NP	B	B	V
Pérez-Lago-pt-1_60	5		60	2020-07-27	NP	B	B	V
Pérez-Lago-pt-1_70	6		70	2020-08-06	NP	B	B	V
Pérez-Lago-pt-1_79	7		79	2020-08-15	NP	B	B	V
Pérez-Lago-pt-2_0	1		0	2020-04-16	NP	B.1	B.1	G
Pérez-Lago-pt-2_11	2		11	2020-04-27	NP	B.1	B.1	G
Pérez-Lago-pt-2_117	10		117	2020-08-11	NP	B.1	B.1	G
Pérez-Lago-pt-2_23	3		23	2020-05-09	NP	B.1	B.1	G
Pérez-Lago-pt-2_40	4		40	2020-05-28	SR	B.1	B.1	G
Pérez-Lago-pt-2_55	5		55	2020-06-10	NP	B.1	B.1	G
Pérez-Lago-pt-2_74	6		74	2020-06-29	NP	B.1	B.1	G
Pérez-Lago-pt-2_81	7		81	2020-07-06	NP	B.1	B.1	G
Pérez-Lago-pt-2_88	8		88	2020-07-13	NP	B.1	B.1	G
Pérez-Lago-pt-2_95	9		95	2020-07-20	NP	B.1	B.1	G
Riddell-pt-2_0	1		0	2021-02-11	CNO	B.1.1.7	B.1.1.7	GRY
Riddell-pt-2_11	2		11	2021-02-22	CNO	B.1.1.7	B.1.1.7	GR
Riddell-pt-2_111	9		111	2021-06-02	CNO	B.1.1.7	B.1.1.7	GRY
Riddell-pt-2_18	3		18	2021-03-01	CNO	B.1.1.7	B.1.1.7	GR
Riddell-pt-2_25	4		25	2021-03-08	CNO	B.1.1.7	B.1.1.7	GR
Riddell-pt-2_33	5		33	2021-03-16	CNO	B.1.1.7	B.1.1.7	GRY
Riddell-pt-2_51	6		51	2021-04-03	CNO	B.1.1.7	B.1.1.7	GRY
Riddell-pt-2_77	7		77	2021-04-29	CNO	B.1.1.7	B.1.1.7	GRY
Riddell-pt-2_97	8		97	2021-05-19	CNO	B.1.1.7	B.1.1.7	GRY
Riddell-pt-3_0	1		0	2021-01-11	CNO	B.1.1.7	B.1.1.7	GRY
Riddell-pt-3_105	5		105	2021-04-26	CNO	B.1.1.7	B.1.1.7	GRY
Riddell-pt-3_112	6		112	2021-05-03	CNO	B.1.1.7	B.1.1.7	GR
Riddell-pt-3_119	7		119	2021-05-10	CNO	B.1.1.7	B.1.1.7	GR
Riddell-pt-3_137	8		137	2021-05-28	CNO	B.1.1.7	B.1.1.7	GR
Riddell-pt-3_165	9		165	2021-06-25	CNO	B.1.1.7	B.1.1.7	GR
Riddell-pt-3_173	10		173	2021-07-03	CNO	B.1.1.7	B.1.1.7	GR
Riddell-pt-3_200	11		200	2021-07-30	CNO	B.1.1.7	B.1.1.7	GR
Riddell-pt-3_218	12		218	2021-08-17	CNO	B.1.1.7	B.1.1.7	GR
Riddell-pt-3_229	13		229	2021-08-28	CNO	B.1.1.7	B.1.1.7	GR
Riddell-pt-3_245	14		245	2021-09-13	CNO	B.1.1.7	B.1.1.7	GR
Riddell-pt-3_255	15		255	2021-09-23	CNO	B.1.1.7	B.1.1.7	GR
Riddell-pt-3_55	2		55	2021-03-07	CNO	B.1.1.7	B.1.1.7	GR
Riddell-pt-3_79	3		79	2021-03-31	CNO	B.1.1.7	B.1.1.7	GRY
Riddell-pt-3_92	4		92	2021-04-13	CNO	B.1.1.7	B.1.1.7	GR
Rockett-pt-2_0	1		0	2021-10-07	ND	AY.39.1.2	AY.39.1	ND
Rockett-pt-2_11	4		11	2021-10-18	ND	AY.39.1.2	AY.39.1	ND
Rockett-pt-2_20	5		20	2021-10-27	ND	AY.39.1.2	AY.39.1	ND
Rockett-pt-2_26a	6	a	26	2021-11-02	ND	AY.39.1.2	AY.39.1	ND
Rockett-pt-2_26b	6	b	26	2021-11-02	ND	AY.39.1.2	AY.39.1	ND
Rockett-pt-2_30	7		30	2021-11-06	ND	AY.39.1.2	AY.39.1	ND
Rockett-pt-2_31	8		31	2021-11-07	ND	AY.39.1.2	AY.39.1	ND
Rockett-pt-2_4	2		4	2021-10-11	ND	AY.39.1.2	AY.39.1	ND
Rockett-pt-2_7	3		7	2021-10-14	ND	AY.39.1.2	AY.39.1	ND
Rockett-pt-4_0	1		0	2021-08-28	ND	AY.39.1.3	AY.39.1	ND
Rockett-pt-4_14	3		14	2021-09-12	ND	AY.39.1.3	AY.39.1	ND
Rockett-pt-4_18	4		18	2021-09-16	ND	AY.39.1.3	AY.39.1	ND
Rockett-pt-4_25	5		25	2021-09-23	ND	AY.39.1.3	AY.39.1	ND
Rockett-pt-4_30	6		30	2021-09-28	ND	AY.39.1.3	AY.39.1	ND
Rockett-pt-4_39	7		39	2021-10-07	ND	AY.39.1.3	AY.39.1	ND
Rockett-pt-4_40	8		40	2021-10-08	ND	AY.39.1.3	AY.39.1	ND
Rockett-pt-4_9	2		9	2021-09-07	ND	AY.39.1.3	AY.39.1	ND
Rockett-pt-8_0	1		0	2021-08-30	ND	AY.39.1	AY.39.1	ND
Rockett-pt-8_11	4		11	2021-09-10	ND	AY.39.1	AY.39.1	ND
Rockett-pt-8_14	5		14	2021-09-13	ND	AY.39.1	AY.39.1	ND
Rockett-pt-8_17	6		17	2021-09-16	ND	AY.39.1	AY.39.1	ND
Rockett-pt-8_19	7		19	2021-09-18	ND	AY.39.1	AY.39.1	ND
Rockett-pt-8_24	8		24	2021-09-23	ND	AY.39.1	AY.39.1	ND
Rockett-pt-8_3	2		3	2021-09-02	ND	AY.39.1	AY.39.1	ND
Rockett-pt-8_30	9		30	2021-09-29	ND	AY.39.1	AY.39.1	ND
Rockett-pt-8_31	10		31	2021-09-30	ND	AY.39.1	AY.39.1	ND
Rockett-pt-8_33	11		33	2021-10-02	ND	AY.39.1	AY.39.1	ND
Rockett-pt-8_34	12		34	2021-10-03	ND	AY.39.1	AY.39.1	ND
Rockett-pt-8_5	3		5	2021-09-04	ND	AY.39.1	AY.39.1	ND
Sonnleitner-pt-1_0	1		0	2021-01-27	NP	B.1.1.232	B.1.1	20B
Sonnleitner-pt-1_20	2		20	2021-02-16	NP	B.1.1.232	B.1.1	20B
Sonnleitner-pt-1_44	3		44	2021-03-12	NP	B.1.1.232	B.1.1	20B
Sonnleitner-pt-1_50	4		50	2021-03-18	NP	B.1.1.232	B.1.1	20B
Sonnleitner-pt-1_56	5		56	2021-03-24	NP	B.1.1.232	B.1.1	20B
Sonnleitner-pt-1_63	6		63	2021-03-31	NP	B.1.1.232	B.1.1	20B
Sonnleitner-pt-1_70	7		70	2021-04-07	NP	B.1.1.232	B.1.1	20B
Sonnleitner-pt-1_85	8		85	2021-04-22	NP	B.1.1.232	B.1.1	20B
Sonnleitner-pt-1_91	9		91	2021-04-28	NP	B.1.1.232	B.1.1	20B
Sonnleitner-pt-1_98	10		98	2021-05-05	NP	B.1.1.232	B.1.1	20B
Weigang-pt-1_0	1		0	2020-03-23	OR	B.1.1	B.1.1	GR
Weigang-pt-1_106	8		106	2020-07-07	OR	B.1.1	B.1.1	GR
Weigang-pt-1_14	3		14	2020-04-06	OR	B.1.1	B.1.1	GR
Weigang-pt-1_140	9		140	2020-08-10	OR	B.1.1	B.1.1	GR
Weigang-pt-1_42	4		42	2020-05-04	OR	B.1.1	B.1.1	GR
Weigang-pt-1_56	5		56	2020-05-18	OR	B.1.1	B.1.1	GR
Weigang-pt-1_59	6		59	2020-05-21	OR	B.1.1	B.1.1	GR
Weigang-pt-1_7	2		7	2020-03-30	OR	B.1.1	B.1.1	GR
Weigang-pt-1_71	7		71	2020-06-02	OR	B.1.1	B.1.1	GR

## Sheet: Patient_Metadata
S2. Patient Clinical Information.
Patient	Sex	Age	N Seq	N Timepoints	Sampling Window (Days Between First and Last Sample)	Days Post Symptom Onset of First Sequenced Sample	Estimated Infection Duration	Comorbidities	Background Treatment	All Treatment Received During CoV Infection (Day of Administration, If Known)	Country
Baang-pt-1	M	60	9	8	99	7	106	Mantle cell lymphoma	CD20 bispecific antibody and a second B-cell directed antibody, doxorubicin, cyclophosphamide, prednisone	CP (7, 115)	ND
Brandolini-pt-1	M	61	8	8	86	132	>218	Diagnosed Feb 2018 with stage III-A Follicular lymphoma (BCL2+), Cytomegalovirus infection (Mar 2021), interstitial pneumonia (Dec 2021), Pneumocystis jirovencii (Mar 2022)	Rituximab maintenance therapy, Valganciclovir (Mar 2021), methylprednisolone (Dec 2021), Atovaquone (Mar 2022)	Bamlanivimab/Etesevimab (-128), Paxlovid (-12, -7), IVIG (47, 68)	Italy
Caccuri-pt-1	M	59	12	12	222	0	222	Follicular lymphoma, which progressed into an aggressive non-Hodgkin lymphoma	Heparin, doxorubicin, vincristine, (CHOP) chemotherapy, Rituximab, Methylprednisolone, cyclophosphamide, prednisone	None, spontaneous recovery in absence of antiviral or CP treatments	Italy
Chaguza-pt-1	ND	60-69	30	30	392	79	>471 (ongoing)	Advanced lymphocytic leukemia and B-cell lymphoma	Allogeneic haploidentical stem cell transplantation (2019), chimeric antigen receptor T-cell therapy	Monthly IVIG (~ -59 – 140), bamlanivimab (11), pallative radiation therapy (199)	USA
Choi-pt-1	M	45	9	9	134	18	152	Catastrophic antiphospholipid syndrome (APS), complicated by venous thromboemboli, pulmonary emboli, thrombotic microangiopathy, adrenal hemorrhage, coronary vasculitis, and aortitis	Warfarin, hydroxychloroquine, cyclophosphamide, rituximab and eculizumab, cyclophosphamide	Remdesivir (-17,54,110), Regeneron (127), IVIG, ruxolitinib (125-136), high-dose prednisone (-17- -13), methylprednisolone (108)	USA
Ciuffreda-pt-1	M	23	16	15	129	7	149	X-linked agammaglobulinemia	Azithromycin, ceftazidime	Hydroxychloroquine (-6,5), Remdesivir (24, 34, 96, 104, 111), hyperimmune serum (124), Lopinavir and Ritonavir (126)	Spain
Gandhi-pt-1	F	70	26	15	141	36	~ 300	Stage IV Non-Hodgkin’s lymphoma, lymphocytopenia and hypogammaglobinemia	Rituximab and bendamustine	Remdesivir (112-121), Casirivimab/Imdevimab (127)	USA
Halfmann-pt-1	M	57	12	12	373	113	525	Common variable Immunodeficiency, recurrent lower respiratory tract infections, Evans Syndrome and associated autoimmune cytopenia, lymphoma of the lung	Bendamustine and rituximab, monthly IVIG (since 2015)	Remdesivir (11, 269, 369), CP (11, 269), 700mg Bamlanivimab (85), VaxPlasma (302-305, 369), azithromycin and doxycycline (-81), augmentin, intravenous ceftriaxone (-47), dexamethasone (-39, -26), cefepime, vancomycin, and anidulafungin (-6), methylprednisolone (11), dexamethasone, celecoxib (73)	USA
Harari-pt-5	M	0-9	9	9	75	0	~ 90	Advanced lymphocytic leukemia	CAR-T, Inotuzumab	CP (33,34,42,43)	Israel
Huygens-pt-2	F	59	13	13	160	0	321	Lymphoma	R-Bendamustine	Sotrovimab(27), CP (123)	Netherlands
Jensen-pt-2	F	40-49	8	8	22	1	32	AIDS	Tenofovir alafenamide, emtricitabine and bictegravir (ART)	Bamlanivimab (2), CP (17), remdesivir (21)	Germany
Kemp-pt-1	M	70-79	20	16	100	35	136	Marginal B-cell lymphoma (since 2012)	Previous chemotherapy including vincristine, prednisolone, cyclophosphamide and anti-CD20 B cell depletion with rituximab	Dexamethasone (37-46), remdesivir (38-48, 53-63, 91-100), CP (62, 64, 93), tocilizumab (92)	UK
Khatamzas-pt-1	F	72	21	21	149	5	156	Follicular lymphoma	Cyclophosphamide, doxorubicin, vincristine, and prednisolone, in combination with the B cell-depleting anti-CD20 antibody obinutuzumab (up to 1 month prior)	CP(20, 30, 45-90, 103)	Germany
Lee-pt-11	M	57	11	11	64	ND	>64	Follicular lymphoma	Obinutuzumab (last tx 52d prior to CoV infection)	ND	USA
Lee-pt-4	F	75	8	8	342	ND	>342	Chronic lymphocytic leukemia, small lymphocytic lymphoma	Obinutuzumab-Bendamustine (last tx 28d prior to CoV infection)	ND	USA
Li-pt-1	M	64	12	11	140	11	186	Coronary atherosclerotic heart disease, hypertension, and type-2 diabetes	ND	Traditional Chinese medicine(0-13, 30-153, 167-175), chloroquine phosphate (0-13, 50-70), Clindamycin (30-40), Thymalfasin (55-70), Interferon(90), Favipiravir (100), Arbidol (120)	China
Lynch-pt-1	F	52	9	9	77	5	100	Stage 4, Grade 1 follicular lymphoma (Nov 2019)	ND	Hydroxychloroquine and azithromycin (0-5), IVIG (0, 28, 56, 84)	Ireland
Pérez-Lago-pt-1	M	52	9	9	123	66	194	Follicular lymphoma (in remission)	Rituximab maintenance therapy, azithromycin (prior to d0), anakinra (prior to d0), dexamethasone (prior to d0)	CP (prior to d0), hydroxychloroquine (prior to d0), Lopinavir/ritonavir (3, 18, 42), remdesivir (9-18, 32-40, 60-67), HP (59), corticosteroids (0-11, 59-128)	Spain
Pérez-Lago-pt-2	M	47	10	10	117	26	195	Follicular lymphoma, persistent lymphopenia	Rituximab-bendamustine (last cycle 4 March 2020)	Hydroxychloroquine (prior to d0), HP (42, 82), remdesivir (43-56, 57-65), lopinavir/ritonavir (prior to d0, 28, 41), Immunoglobulins (26, 61, 66), corticosteroids (prior to d0, 30), Anti inflammatory Ab (prior to d0, 2)	Spain
Riddell-pt-2	ND	40-49	9	9	111	ND	>111	Diffuse large B-cell lymphoma and HIV-1 (diagnosed 20 years previously, poor adherence to ART), urosepsis in 2021	Ciprofloxacin, meropenem, amikacin, ganciclovir, clindamycin, primaquine, CHOP, then R-CHOP, meropenem, vancomycin	ND	UK
Riddell-pt-3	ND	30-39	15	15	255	ND	>255	HIV-1 (diagnosed 10 years previously)	Tenofovir with emtricitabine, darunavir and ritonavir, fluconazole. Due to poor ART adherence, was changed later to tenofovir alefenamide, emtricitabine, darunavir and cobicistat	Remdesivir(10 day course 6 months after initial presentation)	UK
Rockett-pt-2	F	30-40	9	8	31	8	>39	Common variable Immunodeficiency, bronchiectasis	ND	Sotrovimab (7), Sarilumab (ND), Remdesivir (ND)	Australia
Rockett-pt-4	F	70-80	8	8	40	ND	>40	Myelodysplastic syndrome/myeloproliferative disorder	ND	Sotrovimab (-2)	Australia
Rockett-pt-8	M	70-80	12	12	34	ND	>34	Chronic lymphocytic leukaemia, end stage renal failure, type 2 diabetes, hyperlipidemia	Intragram, haemodialysis	Sotrovimab (5)	Australia
Sonnleitner-pt-1	F	60-69	10	10	98	73	207	Stage IVa small cell lymphocytic lymphoma and a temporary reactivation of Epstein-Barr virus	Chemotherapy mid November 2020, Rituximab, Bendamustine, N-chlorotaurine	IVIG(-6,4,39)	Austria
Weigang-pt-1	M	58	9	9	140	0	189	Polycystic kidney disease, coronary heart disease, arterial hypertension, hyperlipidemia, and obesity	Tacrolimus, Mycophenolate, prednisolone	Ivermectin(56-60) , Remdesivir (140-150)	Germany

## Sheet: Sequence_Accession_Information
S3. Sequence Accession Information.
Publication Year	First Author	Database	Accession ID	Old Sequence ID	New Seq. ID ("publication-patient-number_day")
2020	Baang	GitHub	NA	day7_Baa-1	Baang-pt-1_0
2020	Baang	GitHub	NA	day22_Baa-1	Baang-pt-1_15
2020	Baang	GitHub	NA	day29nps_Baa-1	Baang-pt-1_22a
2020	Baang	GitHub	NA	day29_Baa-1	Baang-pt-1_22b
2020	Baang	GitHub	NA	day33_Baa-1	Baang-pt-1_26
2020	Baang	GitHub	NA	day38_Baa-1	Baang-pt-1_31
2020	Baang	GitHub	NA	day12_Baa-1	Baang-pt-1_5
2020	Baang	GitHub	NA	day93_Baa-1	Baang-pt-1_86
2020	Baang	GitHub	NA	day106_Baa-1	Baang-pt-1_99
2023	Brandolini	GISAID	EPI_ISL_15528152	hCoV-19/Italy/EMR-UOM-PVS_0001/2022	Brandolini-pt-1_0
2023	Brandolini	GISAID	EPI_ISL_15528328	hCoV-19/Italy/EMR-UOM-PVS_0002/2022	Brandolini-pt-1_12
2023	Brandolini	GISAID	EPI_ISL_15528329	hCoV-19/Italy/EMR-UOM-PVS_0003/2022	Brandolini-pt-1_20
2023	Brandolini	GISAID	EPI_ISL_15528330	hCoV-19/Italy/EMR-UOM-PVS_0004/2022	Brandolini-pt-1_33
2023	Brandolini	GISAID	EPI_ISL_15528331	hCoV-19/Italy/EMR-UOM-PVS_0005/2022	Brandolini-pt-1_44
2023	Brandolini	GISAID	EPI_ISL_15528332	hCoV-19/Italy/EMR-UOM-PVS_0006/2022	Brandolini-pt-1_57
2023	Brandolini	GISAID	EPI_ISL_15528333	hCoV-19/Italy/EMR-UOM-PVS_0007/2022	Brandolini-pt-1_68
2023	Brandolini	GISAID	EPI_ISL_15528334	hCoV-19/Italy/EMR-UOM-PVS_0008/2022	Brandolini-pt-1_86
2022	Caccuri	GISAID	EPI_ISL_2484209	hCoV-19/Italy/LOM-UNIBS-MB61-Day0/2020	Caccuri-pt-1_0
2022	Caccuri	GISAID	EPI_ISL_2484216	hCoV-19/Italy/LOM-UNIBS-MB61-Day116/2020	Caccuri-pt-1_116
2022	Caccuri	GISAID	EPI_ISL_2476401	hCoV-19/Italy/LOM-UNIBS-MB61-Day125/2020	Caccuri-pt-1_125
2022	Caccuri	GISAID	EPI_ISL_2484217	hCoV-19/Italy/LOM-UNIBS-MB61-Day146/2020	Caccuri-pt-1_146
2022	Caccuri	GISAID	EPI_ISL_2484218	hCoV-19/Italy/LOM-UNIBS-MB61-Day158/2020	Caccuri-pt-1_158
2022	Caccuri	GISAID	EPI_ISL_2484211	hCoV-19/Italy/LOM-UNIBS-MB61-Day20/2020	Caccuri-pt-1_20
2022	Caccuri	GISAID	EPI_ISL_2484219	hCoV-19/Italy/LOM-UNIBS-MB61-Day222/2020	Caccuri-pt-1_222
2022	Caccuri	GISAID	EPI_ISL_2484212	hCoV-19/Italy/LOM-UNIBS-MB61-Day26/2020	Caccuri-pt-1_26
2022	Caccuri	GISAID	EPI_ISL_2484213	hCoV-19/Italy/LOM-UNIBS-MB61-Day34/2020	Caccuri-pt-1_34
2022	Caccuri	GISAID	EPI_ISL_2484214	hCoV-19/Italy/LOM-UNIBS-MB61-Day41/2020	Caccuri-pt-1_41
2022	Caccuri	GISAID	EPI_ISL_2484215	hCoV-19/Italy/LOM-UNIBS-MB61-Day48/2020	Caccuri-pt-1_48
2022	Caccuri	GISAID	EPI_ISL_2484210	hCoV-19/Italy/LOM-UNIBS-MB61-Day7/2020	Caccuri-pt-1_7
2023	Chaguza	GISAID	EPI_ISL_10548915	hCoV-19/USA/CT-Yale-12056/2021	Chaguza-pt-1_0
2023	Chaguza	GISAID	EPI_ISL_10548916	hCoV-19/USA/CT-Yale-12057/2021	Chaguza-pt-1_10
2023	Chaguza	GISAID	EPI_ISL_10548921	hCoV-19/USA/CT-Yale-12062/2021	Chaguza-pt-1_105
2023	Chaguza	GISAID	EPI_ISL_2716246	hCoV-19/USA/CT-Yale-5581/2021	Chaguza-pt-1_113
2023	Chaguza	GISAID	EPI_ISL_2776212	hCoV-19/USA/CT-Yale-5673/2021	Chaguza-pt-1_126
2023	Chaguza	GISAID	EPI_ISL_2860316	hCoV-19/USA/CT-Yale-5792/2021	Chaguza-pt-1_133
2023	Chaguza	GISAID	EPI_ISL_10548922	hCoV-19/USA/CT-Yale-12063/2021	Chaguza-pt-1_140
2023	Chaguza	GISAID	EPI_ISL_3133023	hCoV-19/USA/CT-Yale-6136/2021	Chaguza-pt-1_154
2023	Chaguza	GISAID	EPI_ISL_3370176	hCoV-19/USA/CT-Yale-6819/2021	Chaguza-pt-1_168
2023	Chaguza	GISAID	EPI_ISL_10548917	hCoV-19/USA/CT-Yale-12058/2021	Chaguza-pt-1_18
2023	Chaguza	GISAID	EPI_ISL_4198270	hCoV-19/USA/CT-Yale-9391/2021	Chaguza-pt-1_202
2023	Chaguza	GISAID	EPI_ISL_4576991	hCoV-19/USA/CT-Yale-9977/2021	Chaguza-pt-1_212
2023	Chaguza	GISAID	EPI_ISL_10548912	hCoV-19/USA/CT-Yale-10101R/2021	Chaguza-pt-1_217
2023	Chaguza	GISAID	EPI_ISL_10548913	hCoV-19/USA/CT-Yale-10960/2021	Chaguza-pt-1_231
2023	Chaguza	GISAID	EPI_ISL_5395558	hCoV-19/USA/CT-Yale-11558/2021	Chaguza-pt-1_238
2023	Chaguza	GISAID	EPI_ISL_5639913	hCoV-19/USA/CT-Yale-11887/2021	Chaguza-pt-1_246
2023	Chaguza	GISAID	EPI_ISL_10548918	hCoV-19/USA/CT-Yale-12059/2021	Chaguza-pt-1_25
2023	Chaguza	GISAID	EPI_ISL_5865553	hCoV-19/USA/CT-Yale-12124/2021	Chaguza-pt-1_253
2023	Chaguza	GISAID	EPI_ISL_7361483	hCoV-19/USA/CT-Yale-13443/2021	Chaguza-pt-1_268
2023	Chaguza	GISAID	EPI_ISL_7361527	hCoV-19/USA/CT-Yale-13444/2021	Chaguza-pt-1_274
2023	Chaguza	GISAID	EPI_ISL_7980711	hCoV-19/USA/CT-Yale-14026/2021	Chaguza-pt-1_281
2023	Chaguza	GISAID	EPI_ISL_8563219	hCoV-19/USA/CT-Yale-15439/2021	Chaguza-pt-1_302
2023	Chaguza	GISAID	EPI_ISL_8563218	hCoV-19/USA/CT-Yale-15438/2021	Chaguza-pt-1_315
2023	Chaguza	GISAID	EPI_ISL_8563217	hCoV-19/USA/CT-Yale-15437/2021	Chaguza-pt-1_322
2023	Chaguza	GISAID	EPI_ISL_10815044	hCoV-19/USA/CT-Yale-17291/2022	Chaguza-pt-1_367
2023	Chaguza	GISAID	EPI_ISL_11025821	hCoV-19/USA/CT-Yale-17881/2022	Chaguza-pt-1_380
2023	Chaguza	GISAID	EPI_ISL_11503909	hCoV-19/USA/CT-Yale-18086/2022	Chaguza-pt-1_392
2023	Chaguza	GISAID	EPI_ISL_10548919	hCoV-19/USA/CT-Yale-12060/2021	Chaguza-pt-1_56
2023	Chaguza	GISAID	EPI_ISL_2035047	hCoV-19/USA/CT-Yale-4087/2021	Chaguza-pt-1_70
2023	Chaguza	GISAID	EPI_ISL_10548920	hCoV-19/USA/CT-Yale-12061/2021	Chaguza-pt-1_83
2020	Choi	GISAID	EPI_ISL_593478	hCoV-19/USA/MA-JLL-D18/2020	Choi-pt-1_0
2020	Choi	GISAID	EPI_ISL_593554	hCoV-19/USA/MA-JLL-D128/2020	Choi-pt-1_110
2020	Choi	GISAID	EPI_ISL_593555	hCoV-19/USA/MA-JLL-D130/2020	Choi-pt-1_112
2020	Choi	GISAID	EPI_ISL_593556	hCoV-19/USA/MA-JLL-D143/2020	Choi-pt-1_125
2020	Choi	GISAID	EPI_ISL_593557	hCoV-19/USA/MA-JLL-D146/2020	Choi-pt-1_128
2020	Choi	GISAID	EPI_ISL_593558	hCoV-19/USA/MA-JLL-D152/2020	Choi-pt-1_134
2020	Choi	GISAID	EPI_ISL_593480	hCoV-19/USA/MA-JLL-D75/2020	Choi-pt-1_57
2020	Choi	GISAID	EPI_ISL_593553	hCoV-19/USA/MA-JLL-D81/2020	Choi-pt-1_63
2020	Choi	GISAID	EPI_ISL_593479	hCoV-19/USA/MA-JLL-D25/2020	Choi-pt-1_7
2021	Ciuffreda	GISAID	EPI_ISL_7473140	HUNSC_ITER_150015939rep	Ciuffreda-pt-1_0
2021	Ciuffreda	GISAID	EPI_ISL_7473143	HUNSC_ITER_150044235rep	Ciuffreda-pt-1_101
2021	Ciuffreda	GISAID	EPI_ISL_7473133	HUNSC_ITER_150044646rep	Ciuffreda-pt-1_107
2021	Ciuffreda	GISAID	EPI_ISL_7473141	HUNSC_ITER_150021281	Ciuffreda-pt-1_11
2021	Ciuffreda	GISAID	EPI_ISL_7473144	HUNSC_ITER_150049875rep	Ciuffreda-pt-1_127
2021	Ciuffreda	GISAID	EPI_ISL_7473134	HUNSC_ITER_150058747rep	Ciuffreda-pt-1_129
2021	Ciuffreda	GISAID	EPI_ISL_7473135	HUNSC_ITER_150021369rep	Ciuffreda-pt-1_13
2021	Ciuffreda	GISAID	EPI_ISL_7473130	HUNSC_ITER_150018698rep	Ciuffreda-pt-1_2
2021	Ciuffreda	GISAID	EPI_ISL_7473136	HUNSC_ITER_150030383rep	Ciuffreda-pt-1_42
2021	Ciuffreda	GISAID	EPI_ISL_7473137	HUNSC_ITER_150030462rep	Ciuffreda-pt-1_43
2021	Ciuffreda	GISAID	EPI_ISL_7473139	HUNSC_ITER_150020556rep	Ciuffreda-pt-1_5
2021	Ciuffreda	GISAID	EPI_ISL_7473138	HUNSC_ITER_150033624rep	Ciuffreda-pt-1_61
2021	Ciuffreda	GISAID	EPI_ISL_7473131	HUNSC_ITER_150033879rep	Ciuffreda-pt-1_64
2021	Ciuffreda	GISAID	EPI_ISL_7473129	HUNSC_ITER_150020895rep	Ciuffreda-pt-1_7
2021	Ciuffreda	GISAID	EPI_ISL_7473142	HUNSC_ITER_150036945rep	Ciuffreda-pt-1_80a
2021	Ciuffreda	GISAID	EPI_ISL_7473132	HUNSC_ITER_150040093rep	Ciuffreda-pt-1_80b
2022	Gandhi	NCBI Genbank	OL307731	OL307731	Gandhi-pt-1_0
2022	Gandhi	NCBI Genbank	OL307721	OL307721	Gandhi-pt-1_112a
2022	Gandhi	NCBI Genbank	OL307732	OL307732	Gandhi-pt-1_112b
2022	Gandhi	NCBI Genbank	OL307722	OL307722	Gandhi-pt-1_113a
2022	Gandhi	NCBI Genbank	OL307733	OL307733	Gandhi-pt-1_113b
2022	Gandhi	NCBI Genbank	OL307741	OL307741	Gandhi-pt-1_113c
2022	Gandhi	NCBI Genbank	OL307734	OL307734	Gandhi-pt-1_116a
2022	Gandhi	NCBI Genbank	OL307742	OL307742	Gandhi-pt-1_116b
2022	Gandhi	NCBI Genbank	OL307723	OL307723	Gandhi-pt-1_119
2022	Gandhi	NCBI Genbank	OL307724	OL307724	Gandhi-pt-1_120a
2022	Gandhi	NCBI Genbank	OL307735	OL307735	Gandhi-pt-1_120b
2022	Gandhi	NCBI Genbank	OL307743	OL307743	Gandhi-pt-1_120c
2022	Gandhi	NCBI Genbank	OL307725	OL307725	Gandhi-pt-1_122a
2022	Gandhi	NCBI Genbank	OL307736	OL307736	Gandhi-pt-1_122b
2022	Gandhi	NCBI Genbank	OL307744	OL307744	Gandhi-pt-1_122c
2022	Gandhi	NCBI Genbank	OL307737	OL307737	Gandhi-pt-1_123a
2022	Gandhi	NCBI Genbank	OL307745	OL307745	Gandhi-pt-1_123b
2022	Gandhi	NCBI Genbank	OL307726	OL307726	Gandhi-pt-1_124
2022	Gandhi	NCBI Genbank	OL307727	OL307727	Gandhi-pt-1_126
2022	Gandhi	NCBI Genbank	OL307728	OL307728	Gandhi-pt-1_127a
2022	Gandhi	NCBI Genbank	OL307738	OL307738	Gandhi-pt-1_127b
2022	Gandhi	NCBI Genbank	OL307746	OL307746	Gandhi-pt-1_127c
2022	Gandhi	NCBI Genbank	OL307729	OL307729	Gandhi-pt-1_128
2022	Gandhi	NCBI Genbank	OL307739	OL307739	Gandhi-pt-1_131
2022	Gandhi	NCBI Genbank	OL307740	OL307740	Gandhi-pt-1_134
2022	Gandhi	NCBI Genbank	OL307730	OL307730	Gandhi-pt-1_141
2022	Halfmann	GitHub/GISAID	EPI_ISL_4029567	USA/WI-WSLH-202168/2020	Halfmann-pt-1_0
2022	Halfmann	GitHub/GISAID	EPI_ISL_831496	USA/WI-UW-2731/2021	Halfmann-pt-1_11
2022	Halfmann	GitHub/GISAID	EPI_ISL_872778	USA/WI-UW-2731-T2/2021	Halfmann-pt-1_18
2022	Halfmann	GitHub/GISAID	EPI_ISL_1039839	USA/WI-UW-2731-T3/2021	Halfmann-pt-1_46
2022	Halfmann	GitHub/GISAID	EPI_ISL_4052911	USA/WI-UW-2731-T4/2021	Halfmann-pt-1_85
2022	Halfmann	GitHub/GISAID	EPI_ISL_2833904	USA/WI-UW-5350/2021	Halfmann-pt-1_184
2022	Halfmann	GitHub/GISAID	EPI_ISL_5145656	USA/WI-WSLH-217727/2021	Halfmann-pt-1_220
2022	Halfmann	GitHub/GISAID	EPI_ISL_8712661	USA/WI-UW-PI08/2021	Halfmann-pt-1_275
2022	Halfmann	GitHub	NA	USA/WI-UW-PI09/2021	Halfmann-pt-1_302
2022	Halfmann	GitHub	NA	USA/WI-UW-PI10/2021	Halfmann-pt-1_304
2022	Halfmann	GitHub	NA	USA/WI-UW-PI11/2021	Halfmann-pt-1_369
2022	Halfmann	GitHub	NA	USA/WI-UW-PI12/2022	Halfmann-pt-1_373
2022	Harari	GISAID	EPI_ISL_8996185	hCoV-19/Israel/1481210233/2020	Harari-pt-5_0
2022	Harari	GISAID	EPI_ISL_8996186	hCoV-19/Israel/1481382623/2020	Harari-pt-5_12
2022	Harari	GISAID	EPI_ISL_8996187	hCoV-19/Israel/1481393285/2020	Harari-pt-5_20
2022	Harari	GISAID	EPI_ISL_8996188	hCoV-19/Israel/1481400883/2020	Harari-pt-5_27
2022	Harari	GISAID	EPI_ISL_8996189	hCoV-19/Israel/1481404277/2020	Harari-pt-5_30
2022	Harari	GISAID	EPI_ISL_8996190	hCoV-19/Israel/1481413105/2020	Harari-pt-5_40
2022	Harari	GISAID	EPI_ISL_8996191	hCoV-19/Israel/1481418327/2020	Harari-pt-5_44
2022	Harari	GISAID	EPI_ISL_8996192	hCoV-19/Israel/1481388277/2020	Harari-pt-5_68
2022	Harari	GISAID	EPI_ISL_8996193	hCoV-19/Israel/1481256675/2020	Harari-pt-5_75
2023	Huygens	GISAID	EPI_ISL_8927693	hCoV-19/Netherlands/ZH-EMC-4668/2022	Huygens-pt-2_0
2023	Huygens	GISAID	EPI_ISL_10072194	hCoV-19/Netherlands/ZH-EMC-4945/2022	Huygens-pt-2_25
2023	Huygens	GISAID	EPI_ISL_10680309	hCoV-19/Netherlands/ZH-EMC-5111/2022	Huygens-pt-2_32
2023	Huygens	GISAID	EPI_ISL_10680317	hCoV-19/Netherlands/ZH-EMC-5119/2022	Huygens-pt-2_40
2023	Huygens	GISAID	EPI_ISL_11159348	hCoV-19/Netherlands/ZH-EMC-5232/2022	Huygens-pt-2_53
2023	Huygens	GISAID	EPI_ISL_11159381	hCoV-19/Netherlands/ZH-EMC-5271/2022	Huygens-pt-2_62
2023	Huygens	GISAID	EPI_ISL_12684003	hCoV-19/Netherlands/ZH-EMC-5396/2022	Huygens-pt-2_76
2023	Huygens	GISAID	EPI_ISL_12684158	hCoV-19/Netherlands/ZH-EMC-5590/2022	Huygens-pt-2_90
2023	Huygens	GISAID	EPI_ISL_12822481	hCoV-19/Netherlands/ZH-EMC-5996/2022	Huygens-pt-2_118
2023	Huygens	GISAID	EPI_ISL_12822483	hCoV-19/Netherlands/ZH-EMC-5998/2022	Huygens-pt-2_123
2023	Huygens	GISAID	EPI_ISL_13133108	hCoV-19/Netherlands/ZH-EMC-6102/2022	Huygens-pt-2_131
2023	Huygens	GISAID	EPI_ISL_13133122	hCoV-19/Netherlands/ZH-EMC-6116/2022	Huygens-pt-2_139
2023	Huygens	GISAID	EPI_ISL_13502894	hCoV-19/Netherlands/ZH-EMC-6233/2022	Huygens-pt-2_160
2021	Jensen	Email	NA	Patient_B-day01	Jensen-pt-2_0
2021	Jensen	Email	NA	Patient_B-day12	Jensen-pt-2_11
2021	Jensen	Email	NA	Patient_B-day16	Jensen-pt-2_15
2021	Jensen	Email	NA	Patient_B-day20	Jensen-pt-2_19
2021	Jensen	Email	NA	Patient_B-day21	Jensen-pt-2_20
2021	Jensen	Email	NA	Patient_B-day23	Jensen-pt-2_22
2021	Jensen	Email	NA	Patient_B-day07	Jensen-pt-2_6
2021	Jensen	Email	NA	Patient_B-day09	Jensen-pt-2_8
2021	Kemp	GitHub	NA	Day_1	Kemp-pt-1_0
2021	Kemp	GitHub	NA	Day_37	Kemp-pt-1_36
2021	Kemp	GitHub	NA	Day_41	Kemp-pt-1_40
2021	Kemp	GitHub	NA	Day_45	Kemp-pt-1_44
2021	Kemp	GitHub	NA	Day_50	Kemp-pt-1_49
2021	Kemp	GitHub	NA	Day_54	Kemp-pt-1_53
2021	Kemp	GitHub	NA	Day_66	Kemp-pt-1_65
2021	Kemp	GitHub	NA	Day_82	Kemp-pt-1_81
2021	Kemp	GitHub	NA	Day_86	Kemp-pt-1_85
2021	Kemp	GitHub	NA	Day_89	Kemp-pt-1_88
2021	Kemp	GitHub	NA	Day_93_1	Kemp-pt-1_92a
2021	Kemp	GitHub	NA	Day_93_2	Kemp-pt-1_92b
2021	Kemp	GitHub	NA	Day_95	Kemp-pt-1_94
2021	Kemp	GitHub	NA	Day_98	Kemp-pt-1_97
2021	Kemp	GitHub	NA	Day_99_1	Kemp-pt-1_98a
2021	Kemp	GitHub	NA	Day_99_2	Kemp-pt-1_98b
2021	Kemp	GitHub	NA	Day_100_1	Kemp-pt-1_99a
2021	Kemp	GitHub	NA	Day_100_2	Kemp-pt-1_99b
2021	Kemp	GitHub	NA	Day_101_1	Kemp-pt-1_100a
2021	Kemp	GitHub	NA	Day_101_2	Kemp-pt-1_100b
2022	Khatamzas	GISAID	EPI_ISL_466909	hCoV-19/Germany/BY-MVP-0283/2020	Khatamzas-pt-1_0
2022	Khatamzas	GISAID	EPI_ISL_732538	hCoV-19/Germany/BY-IMB06600/2020	Khatamzas-pt-1_15
2022	Khatamzas	GISAID	EPI_ISL_732539	hCoV-19/Germany/BY-IMB06861/2020	Khatamzas-pt-1_22
2022	Khatamzas	GISAID	EPI_ISL_732540	hCoV-19/Germany/BY-IMB07324/2020	Khatamzas-pt-1_28
2022	Khatamzas	GISAID	EPI_ISL_732537	hCoV-19/Germany/BY-IMB07597/2020	Khatamzas-pt-1_36
2022	Khatamzas	GISAID	EPI_ISL_732535	hCoV-19/Germany/BY-IMB07884/2020	Khatamzas-pt-1_45
2022	Khatamzas	GISAID	EPI_ISL_732536	hCoV-19/Germany/BY-IMB07990/2020	Khatamzas-pt-1_49
2022	Khatamzas	GISAID	EPI_ISL_1751601	hCoV-19/Germany/BY-MVP-000003168/2020	Khatamzas-pt-1_56
2022	Khatamzas	GISAID	EPI_ISL_732534	hCoV-19/Germany/BY-IMB08291/2020	Khatamzas-pt-1_57
2022	Khatamzas	GISAID	EPI_ISL_1751602	hCoV-19/Germany/BY-MVP-000003228/2020	Khatamzas-pt-1_59
2022	Khatamzas	GISAID	EPI_ISL_1751603	hCoV-19/Germany/BY-MVP-000003380/2020	Khatamzas-pt-1_63
2022	Khatamzas	GISAID	EPI_ISL_1751604	hCoV-19/Germany/BY-MVP-000003390/2020	Khatamzas-pt-1_66
2022	Khatamzas	GISAID	EPI_ISL_1751605	hCoV-19/Germany/BY-MVP-000003311/2020	Khatamzas-pt-1_73
2022	Khatamzas	GISAID	EPI_ISL_732531	hCoV-19/Germany/BY-IMB09138/2020	Khatamzas-pt-1_78
2022	Khatamzas	GISAID	EPI_ISL_732532	hCoV-19/Germany/BY-IMB09442/2020	Khatamzas-pt-1_92
2022	Khatamzas	GISAID	EPI_ISL_1751606	hCoV-19/Germany/BY-MVP-000003259/2020	Khatamzas-pt-1_112
2022	Khatamzas	GISAID	EPI_ISL_1751607	hCoV-19/Germany/BY-MVP-000003294/2020	Khatamzas-pt-1_122
2022	Khatamzas	GISAID	EPI_ISL_1751608	hCoV-19/Germany/BY-MVP-000003345/2020	Khatamzas-pt-1_129
2022	Khatamzas	GISAID	EPI_ISL_1751611	hCoV-19/Germany/BY-MVP-000003219/2020	Khatamzas-pt-1_136
2022	Khatamzas	GISAID	EPI_ISL_1751623	hCoV-19/Germany/BY-MVP-000002093/2020	Khatamzas-pt-1_147
2022	Khatamzas	GISAID	EPI_ISL_732658	hCoV-19/Germany/BY-IMB11525/2020	Khatamzas-pt-1_149
2022	Lee	GISAID	EPI_ISL_5944959	hCoV-19/USA/NY-COV-868/2020	Lee-pt-4_0
2022	Lee	GISAID	EPI_ISL_5944768	hCoV-19/USA/NY-COV-685/2020	Lee-pt-4_148
2022	Lee	GISAID	EPI_ISL_5944703	hCoV-19/USA/NY-COV-686/2020	Lee-pt-4_175
2022	Lee	GISAID	EPI_ISL_5944665	hCoV-19/USA/NY-COV-688/2021	Lee-pt-4_294
2022	Lee	GISAID	EPI_ISL_5944669	hCoV-19/USA/NY-COV-923/2021	Lee-pt-4_327
2022	Lee	GISAID	EPI_ISL_5944842	hCoV-19/USA/NY-COV-924/2021	Lee-pt-4_331
2022	Lee	GISAID	EPI_ISL_5944948	hCoV-19/USA/NY-COV-933/2021	Lee-pt-4_342
2022	Lee	GISAID	EPI_ISL_5944697	hCoV-19/USA/NY-COV-887/2020	Lee-pt-4_37
2022	Lee	GISAID	EPI_ISL_5944554	hCoV-19/USA/NY-COV-878/2020	Lee-pt-11_0
2022	Lee	GISAID	EPI_ISL_5944808	hCoV-19/USA/NY-COV-886/2020	Lee-pt-11_15
2022	Lee	GISAID	EPI_ISL_5944877	hCoV-19/USA/NY-COV-939/2020	Lee-pt-11_21
2022	Lee	GISAID	EPI_ISL_5944860	hCoV-19/USA/NY-COV-893/2020	Lee-pt-11_34
2022	Lee	GISAID	EPI_ISL_5944571	hCoV-19/USA/NY-COV-894/2020	Lee-pt-11_35
2022	Lee	GISAID	EPI_ISL_5944643	hCoV-19/USA/NY-COV-901/2020	Lee-pt-11_51
2022	Lee	GISAID	EPI_ISL_5944650	hCoV-19/USA/NY-COV-904/2020	Lee-pt-11_53
2022	Lee	GISAID	EPI_ISL_5944658	hCoV-19/USA/NY-COV-906/2020	Lee-pt-11_55
2022	Lee	GISAID	EPI_ISL_5944663	hCoV-19/USA/NY-COV-907/2020	Lee-pt-11_57
2022	Lee	GISAID	EPI_ISL_5944931	hCoV-19/USA/NY-COV-908/2020	Lee-pt-11_64
2022	Lee	GISAID	EPI_ISL_5944562	hCoV-19/USA/NY-COV-881/2020	Lee-pt-11_9
2021	Li	Email	NA	SARS-CoV-2/Beijing/205/2020	Li-pt-1_0
2021	Li	Email	NA	SARS-CoV-2/Beijing/208/2020	Li-pt-1_95
2021	Li	Email	NA	SARS-CoV-2/Beijing/209/2020	Li-pt-1_97
2021	Li	Email	NA	SARS-CoV-2/Beijing/210/2020	Li-pt-1_101
2021	Li	Email	NA	SARS-CoV-2/Beijing/211/2020	Li-pt-1_102b
2021	Li	Email	NA	SARS-CoV-2/Beijing/212/2020	Li-pt-1_102a
2021	Li	Email	NA	SARS-CoV-2/Beijing/213/2020	Li-pt-1_103
2021	Li	Email	NA	SARS-CoV-2/Beijing/214/2020	Li-pt-1_106
2021	Li	Email	NA	SARS-CoV-2/Beijing/215/2020	Li-pt-1_108
2021	Li	Email	NA	SARS-CoV-2/Beijing/216/2020	Li-pt-1_120
2021	Li	Email	NA	SARS-CoV-2/Beijing/217/2020	Li-pt-1_125
2021	Li	Email	NA	SARS-CoV-2/Beijing/218/2020	Li-pt-1_140
2021	Lynch	GISAID	EPI_ISL_2484141	hCoV-19/Ireland/D-CFS3-225909/2020	Lynch-pt-1_0
2021	Lynch	GISAID	EPI_ISL_2484144	hCoV-19/Ireland/D-CFS4-227067/2020	Lynch-pt-1_14
2021	Lynch	GISAID	EPI_ISL_2484145	hCoV-19/Ireland/D-CFS5-227367/2020	Lynch-pt-1_18
2021	Lynch	GISAID	EPI_ISL_2484146	hCoV-19/Ireland/D-CFS7-229808/2020	Lynch-pt-1_42
2021	Lynch	GISAID	EPI_ISL_2484147	hCoV-19/Ireland/D-CFS8-230852/2020	Lynch-pt-1_56
2021	Lynch	GISAID	EPI_ISL_2484148	hCoV-19/Ireland/D-CFS9-231209/2020	Lynch-pt-1_63
2021	Lynch	GISAID	EPI_ISL_2484150	hCoV-19/Ireland/D-CFS10-232310/2020	Lynch-pt-1_71
2021	Lynch	GISAID	EPI_ISL_2484151	hCoV-19/Ireland/D-CFS11-231753/2020	Lynch-pt-1_77
2021	Lynch	GISAID	EPI_ISL_2484152	hCoV-19/Ireland/D-CFS12-233531/2020	Lynch-pt-1_90
2021	Pérez-Lago	GISAID	EPI_ISL_510148	hCoV-19/Spain/MD-IBV-006437/2020	Pérez-Lago-pt-1_0
2021	Pérez-Lago	GISAID	EPI_ISL_654186	hCoV-19/Spain/MD-IBV-99008607/2020	Pérez-Lago-pt-1_20
2021	Pérez-Lago	GISAID	EPI_ISL_654166	hCoV-19/Spain/MD-IBV-99008609/2020	Pérez-Lago-pt-1_33
2021	Pérez-Lago	GISAID	EPI_ISL_654191	hCoV-19/Spain/MD-IBV-99008610/2020	Pérez-Lago-pt-1_48
2021	Pérez-Lago	GISAID	EPI_ISL_654182	hCoV-19/Spain/MD-IBV-99008611/2020	Pérez-Lago-pt-1_60
2021	Pérez-Lago	GISAID	EPI_ISL_654172	hCoV-19/Spain/MD-IBV-99008612/2020	Pérez-Lago-pt-1_70
2021	Pérez-Lago	GISAID	EPI_ISL_654173	hCoV-19/Spain/MD-IBV-99008616/2020	Pérez-Lago-pt-1_79
2021	Pérez-Lago	GISAID	EPI_ISL_654170	hCoV-19/Spain/MD-IBV-99008619/2020	Pérez-Lago-pt-1_101
2021	Pérez-Lago	GISAID	EPI_ISL_654194	hCoV-19/Spain/MD-IBV-99008615/2020	Pérez-Lago-pt-1_123
2021	Pérez-Lago	GISAID	EPI_ISL_778645	hCoV-19/Spain/MD-HGUGM-549606/2020	Pérez-Lago-pt-2_0
2021	Pérez-Lago	GISAID	EPI_ISL_777902	hCoV-19/Spain/MD-HGUGM-559336/2020	Pérez-Lago-pt-2_11
2021	Pérez-Lago	GISAID	EPI_ISL_780026	hCoV-19/Spain/MD-IBV-99012392/2020	Pérez-Lago-pt-2_23
2021	Pérez-Lago	GISAID	EPI_ISL_776877	hCoV-19/Spain/MD-HGUGM-500605/2020	Pérez-Lago-pt-2_40
2021	Pérez-Lago	GISAID	EPI_ISL_776875	hCoV-19/Spain/MD-HGUGM-535937/2020	Pérez-Lago-pt-2_55
2021	Pérez-Lago	GISAID	EPI_ISL_780023	hCoV-19/Spain/MD-IBV-99012389/2020	Pérez-Lago-pt-2_74
2021	Pérez-Lago	GISAID	EPI_ISL_776871	hCoV-19/Spain/MD-HGUGM-668641/2020	Pérez-Lago-pt-2_81
2021	Pérez-Lago	GISAID	EPI_ISL_776870	hCoV-19/Spain/MD-HGUGM-674330/2020	Pérez-Lago-pt-2_88
2021	Pérez-Lago	GISAID	EPI_ISL_776772	hCoV-19/Spain/MD-HGUGM-673871/2020	Pérez-Lago-pt-2_95
2021	Pérez-Lago	GISAID	EPI_ISL_776770	hCoV-19/Spain/MD-HGUGM-601623/2020	Pérez-Lago-pt-2_117
2022	Riddell	GISAID	EPI_ISL_1730309	hCoV-19/England/LOND-128D965/2021	Riddell-pt-2_0
2022	Riddell	GISAID	EPI_ISL_1730310	hCoV-19/England/LOND-128D974/2021	Riddell-pt-2_11
2022	Riddell	GISAID	EPI_ISL_2517310	hCoV-19/England/LOND-128E973/2021	Riddell-pt-2_111
2022	Riddell	GISAID	EPI_ISL_1730312	hCoV-19/England/LOND-128D992/2021	Riddell-pt-2_18
2022	Riddell	GISAID	EPI_ISL_1730315	hCoV-19/England/LOND-128D9CF/2021	Riddell-pt-2_25
2022	Riddell	GISAID	EPI_ISL_1730316	hCoV-19/England/LOND-128D9DE/2021	Riddell-pt-2_33
2022	Riddell	GISAID	EPI_ISL_1730319	hCoV-19/England/LOND-128DA17/2021	Riddell-pt-2_51
2022	Riddell	GISAID	EPI_ISL_2126006	hCoV-19/England/LOND-128DF45/2021	Riddell-pt-2_77
2022	Riddell	GISAID	EPI_ISL_2355373	hCoV-19/England/LOND-128E81C/2021	Riddell-pt-2_97
2022	Riddell	GISAID	EPI_ISL_1730307	hCoV-19/England/LOND-128D947/2021	Riddell-pt-3_0
2022	Riddell	GISAID	EPI_ISL_1975060	hCoV-19/England/LOND-128DD1E/2021	Riddell-pt-3_105
2022	Riddell	GISAID	EPI_ISL_2126013	hCoV-19/England/LOND-128DF90/2021	Riddell-pt-3_112
2022	Riddell	GISAID	EPI_ISL_2238913	hCoV-19/England/LOND-128E560/2021	Riddell-pt-3_119
2022	Riddell	GISAID	EPI_ISL_3771692	hCoV-19/England/LOND-128FA15/2021	Riddell-pt-3_137
2022	Riddell	GISAID	EPI_ISL_3771694	hCoV-19/England/LOND-128FA33/2021	Riddell-pt-3_165
2022	Riddell	GISAID	EPI_ISL_3420518	hCoV-19/England/LOND-128F408/2021	Riddell-pt-3_173
2022	Riddell	GISAID	EPI_ISL_3420519	hCoV-19/England/LOND-128F417/2021	Riddell-pt-3_200
2022	Riddell	GISAID	EPI_ISL_3771717	hCoV-19/England/LOND-128FBB8/2021	Riddell-pt-3_218
2022	Riddell	GISAID	EPI_ISL_4113884	hCoV-19/England/LOND-1290237/2021	Riddell-pt-3_229
2022	Riddell	GISAID	EPI_ISL_4769357	hCoV-19/England/LOND-1290729/2021	Riddell-pt-3_245
2022	Riddell	GISAID	EPI_ISL_5265186	hCoV-19/England/LOND-1290AE4/2021	Riddell-pt-3_255
2022	Riddell	GISAID	EPI_ISL_1474822	hCoV-19/England/LOND-128A92C/2021	Riddell-pt-3_55
2022	Riddell	GISAID	EPI_ISL_1730318	hCoV-19/England/LOND-128D9FC/2021	Riddell-pt-3_79
2022	Riddell	GISAID	EPI_ISL_3771691	hCoV-19/England/LOND-128F9FA/2021	Riddell-pt-3_92
2022	Rockett	GISAID	EPI_ISL_17589993	hCoV-19/Australia/NSW-ICPMR-43933/2021	Rockett-pt-2_0
2022	Rockett	GISAID	EPI_ISL_17589994	hCoV-19/Australia/NSW-ICPMR-43934/2021	Rockett-pt-2_4
2022	Rockett	GISAID	EPI_ISL_17589995	hCoV-19/Australia/NSW-ICPMR-43935/2021	Rockett-pt-2_7
2022	Rockett	GISAID	EPI_ISL_17374500	hCoV-19/Australia/NSW-ICPMR-43936/2021	Rockett-pt-2_11
2022	Rockett	GISAID	EPI_ISL_17589996	hCoV-19/Australia/NSW-ICPMR-43937/2021	Rockett-pt-2_20
2022	Rockett	GISAID	EPI_ISL_17589997	hCoV-19/Australia/NSW-ICPMR-43938/2021	Rockett-pt-2_26a
2022	Rockett	GISAID	EPI_ISL_17589998	hCoV-19/Australia/NSW-ICPMR-43939/2021	Rockett-pt-2_26b
2022	Rockett	GISAID	EPI_ISL_17589999	hCoV-19/Australia/NSW-ICPMR-43940/2021	Rockett-pt-2_30
2022	Rockett	GISAID	EPI_ISL_17590000	hCoV-19/Australia/NSW-ICPMR-43941/2021	Rockett-pt-2_31
2022	Rockett	GISAID	EPI_ISL_17590012	hCoV-19/Australia/NSW-ICPMR-43953/2021	Rockett-pt-4_0
2022	Rockett	GISAID	EPI_ISL_17590005	hCoV-19/Australia/NSW-ICPMR-43946/2021	Rockett-pt-4_9
2022	Rockett	GISAID	EPI_ISL_17590006	hCoV-19/Australia/NSW-ICPMR-43947/2021	Rockett-pt-4_14
2022	Rockett	GISAID	EPI_ISL_17590007	hCoV-19/Australia/NSW-ICPMR-43948/2021	Rockett-pt-4_18
2022	Rockett	GISAID	EPI_ISL_17590008	hCoV-19/Australia/NSW-ICPMR-43949/2021	Rockett-pt-4_25
2022	Rockett	GISAID	EPI_ISL_17590009	hCoV-19/Australia/NSW-ICPMR-43950/2021	Rockett-pt-4_30
2022	Rockett	GISAID	EPI_ISL_17590010	hCoV-19/Australia/NSW-ICPMR-43951/2021	Rockett-pt-4_39
2022	Rockett	GISAID	EPI_ISL_17590011	hCoV-19/Australia/NSW-ICPMR-43952/2021	Rockett-pt-4_40
2022	Rockett	GISAID	EPI_ISL_17590020	hCoV-19/Australia/NSW-ICPMR-43961/2021	Rockett-pt-8_0
2022	Rockett	GISAID	EPI_ISL_17590021	hCoV-19/Australia/NSW-ICPMR-43962/2021	Rockett-pt-8_3
2022	Rockett	GISAID	EPI_ISL_17590028	hCoV-19/Australia/NSW-ICPMR-43969/2021	Rockett-pt-8_5
2022	Rockett	GISAID	EPI_ISL_17590029	hCoV-19/Australia/NSW-ICPMR-43970/2021	Rockett-pt-8_11
2022	Rockett	GISAID	EPI_ISL_17590022	hCoV-19/Australia/NSW-ICPMR-43963/2021	Rockett-pt-8_14
2022	Rockett	GISAID	EPI_ISL_17590030	hCoV-19/Australia/NSW-ICPMR-43971/2021	Rockett-pt-8_17
2022	Rockett	GISAID	EPI_ISL_17590023	hCoV-19/Australia/NSW-ICPMR-43964/2021	Rockett-pt-8_19
2022	Rockett	GISAID	EPI_ISL_17590024	hCoV-19/Australia/NSW-ICPMR-43965/2021	Rockett-pt-8_24
2022	Rockett	GISAID	EPI_ISL_17590025	hCoV-19/Australia/NSW-ICPMR-43966/2021	Rockett-pt-8_30
2022	Rockett	GISAID	EPI_ISL_5306265	hCoV-19/Australia/NSW-ICPMR-9901/2021	Rockett-pt-8_31
2022	Rockett	GISAID	EPI_ISL_17590026	hCoV-19/Australia/NSW-ICPMR-43967/2021	Rockett-pt-8_33
2022	Rockett	GISAID	EPI_ISL_17590027	hCoV-19/Australia/NSW-ICPMR-43968/2021	Rockett-pt-8_34
2022	Sonnleitner	Email	NA	2019nCoVEPI_ISL_2106199_day73	Sonnleitner-pt-1_0
2022	Sonnleitner	Email	NA	2019nCoVEPI_ISL_2106196_day93	Sonnleitner-pt-1_20
2022	Sonnleitner	Email	NA	2019nCoVEPI_ISL_2106197_day117	Sonnleitner-pt-1_44
2022	Sonnleitner	Email	NA	2019nCoVEPI_ISL_2106201_day123	Sonnleitner-pt-1_50
2022	Sonnleitner	Email	NA	2019nCoVEPI_ISL_2106200_day129	Sonnleitner-pt-1_56
2022	Sonnleitner	Email	NA	2019nCoV_day_136	Sonnleitner-pt-1_63
2022	Sonnleitner	Email	NA	2019nCoVEPI_ISL_2106192_day143	Sonnleitner-pt-1_70
2022	Sonnleitner	Email	NA	2019nCoVEPI_ISL_2106193_day158	Sonnleitner-pt-1_85
2022	Sonnleitner	Email	NA	2019nCoVEPI_ISL_2106194_day164	Sonnleitner-pt-1_91
2022	Sonnleitner	Email	NA	2019nCoVEPI_ISL_210619x_day171	Sonnleitner-pt-1_98
2021	Weigang	GISAID	EPI_ISL_852709	hCoV-19/Germany/BW-FR0040/2020	Weigang-pt-1_0
2021	Weigang	GISAID	EPI_ISL_852807	hCoV-19/Germany/BW-FR0100/2020	Weigang-pt-1_106
2021	Weigang	GISAID	EPI_ISL_852667	hCoV-19/Germany/BW-FR0042/2020	Weigang-pt-1_14
2021	Weigang	GISAID	EPI_ISL_852806	hCoV-19/Germany/BW-FR0095/2020	Weigang-pt-1_140
2021	Weigang	GISAID	EPI_ISL_852659	hCoV-19/Germany/BW-FR0043/2020	Weigang-pt-1_42
2021	Weigang	GISAID	EPI_ISL_852809	hCoV-19/Germany/BW-FR0099/2020	Weigang-pt-1_56
2021	Weigang	GISAID	EPI_ISL_852808	hCoV-19/Germany/BW-FR0128/2020	Weigang-pt-1_59
2021	Weigang	GISAID	EPI_ISL_852671	hCoV-19/Germany/BW-FR0041/2020	Weigang-pt-1_7
2021	Weigang	GISAID	EPI_ISL_852805	hCoV-19/Germany/BW-FR0127/2020	Weigang-pt-1_71

## Sheet: All_Ct_Values
S4. All Reported Ct Values / Viral Loads of Patient Viral Specimens.
Patient ID	Seq. ID	Date	Ct Value	Viral Load (Log10)	PCR result	Specimen	Sequenced (Y/N)	Additional Comments
Brandolini-pt-1	NA	2021-12-03	21.5	NA	Positive	NP	N
Brandolini-pt-1	NA	2021-12-20	23.5	NA	Positive	NP	N
Brandolini-pt-1	NA	2021-12-28	NA	NA	Negative	NP	N
Brandolini-pt-1	NA	2022-02-04	23	NA	Positive	NP	N	Sample collection date reported as 4th Feb within article text, but as 2nd Feb in Table1
Brandolini-pt-1	NA	2022-02-24	18.5	NA	Positive	NP	N
Brandolini-pt-1	NA	2022-03-12	19.5	NA	Positive	NP	N
Brandolini-pt-1	NA	2022-03-30	22	NA	Positive	NP	N
Brandolini-pt-1	Brandolini-pt-1_0	2022-04-14	23.5	NA	Positive	NP	Y
Brandolini-pt-1	Brandolini-pt-1_12	2022-04-26	21.5	NA	Positive	NP	Y
Brandolini-pt-1	Brandolini-pt-1_20	2022-05-04	16	NA	Positive	NP	Y
Brandolini-pt-1	Brandolini-pt-1_33	2022-05-17	17.5	NA	Positive	NP	Y
Brandolini-pt-1	Brandolini-pt-1_44	2022-05-28	18	NA	Positive	NP	Y
Brandolini-pt-1	Brandolini-pt-1_57	2022-06-10	19	NA	Positive	NP	Y
Brandolini-pt-1	Brandolini-pt-1_68	2022-06-21	22.5	NA	Positive	NP	Y
Brandolini-pt-1	Brandolini-pt-1_86	2022-07-09	20.5	NA	Positive	NP	Y
Chaguza-pt-1	Chaguza-pt-1_0	2021-02-08	20.5	NA	Positive	NP	Y
Chaguza-pt-1	Chaguza-pt-1_10	2021-02-18	22.1	NA	Positive	NP	Y
Chaguza-pt-1	Chaguza-pt-1_105	2021-05-24	28.5	NA	Positive	NP	Y
Chaguza-pt-1	Chaguza-pt-1_113	2021-06-01	23.5	NA	Positive	NP	Y
Chaguza-pt-1	Chaguza-pt-1_126	2021-06-14	21.5	NA	Positive	NP	Y
Chaguza-pt-1	Chaguza-pt-1_133	2021-06-21	29	NA	Positive	NP	Y
Chaguza-pt-1	Chaguza-pt-1_140	2021-06-28	27.2	NA	Positive	NP	Y
Chaguza-pt-1	Chaguza-pt-1_154	2021-07-12	22.3	NA	Positive	NP	Y
Chaguza-pt-1	Chaguza-pt-1_168	2021-07-25	20.9	NA	Positive	NP	Y
Chaguza-pt-1	Chaguza-pt-1_18	2021-02-26	15.6	NA	Positive	NP	Y
Chaguza-pt-1	Chaguza-pt-1_202	2021-08-29	17.6	NA	Positive	NP	Y
Chaguza-pt-1	Chaguza-pt-1_212	2021-09-08	23.53	NA	Positive	NP	Y
Chaguza-pt-1	Chaguza-pt-1_217	2021-09-13	22.11	NA	Positive	NP	Y
Chaguza-pt-1	Chaguza-pt-1_231	2021-09-27	29.9	NA	Positive	NP	Y
Chaguza-pt-1	Chaguza-pt-1_238	2021-10-04	24.6	NA	Positive	NP	Y
Chaguza-pt-1	Chaguza-pt-1_246	2021-10-12	29.1	NA	Positive	NP	Y
Chaguza-pt-1	Chaguza-pt-1_25	2021-03-05	25.2	NA	Positive	NP	Y
Chaguza-pt-1	Chaguza-pt-1_253	2021-10-19	25.4	NA	Positive	NP	Y
Chaguza-pt-1	Chaguza-pt-1_268	2021-11-03	28.3	NA	Positive	NP	Y
Chaguza-pt-1	Chaguza-pt-1_274	2021-11-09	32.5	NA	Positive	NP	Y
Chaguza-pt-1	Chaguza-pt-1_281	2021-11-16	26.3	NA	Positive	NP	Y
Chaguza-pt-1	Chaguza-pt-1_302	2021-12-07	21.2	NA	Positive	NP	Y
Chaguza-pt-1	Chaguza-pt-1_315	2021-12-20	33.6	NA	Positive	NP	Y
Chaguza-pt-1	Chaguza-pt-1_322	2021-12-27	26.1	NA	Positive	NP	Y
Chaguza-pt-1	Chaguza-pt-1_367	2022-02-10	34.1	NA	Positive	NP	Y
Chaguza-pt-1	Chaguza-pt-1_380	2022-02-23	30.03	NA	Positive	NP	Y
Chaguza-pt-1	Chaguza-pt-1_392	2022-03-07	30.9	NA	Positive	NP	Y
Chaguza-pt-1	Chaguza-pt-1_56	2021-04-05	24.4	NA	Positive	NP	Y
Chaguza-pt-1	Chaguza-pt-1_70	2021-04-19	23.2	NA	Positive	NP	Y
Chaguza-pt-1	Chaguza-pt-1_83	2021-05-03	25.9	NA	Positive	NP	Y
Choi-pt-1	NA	2020-04-10	32.4	NA	Positive	NP	N
Choi-pt-1	Choi-pt-1_0	2020-04-28	21.2	NA	Positive	NP	Y
Choi-pt-1	Choi-pt-1_7	2020-05-05	29.1	NA	Positive	NP	Y
Choi-pt-1	NA	2020-05-11	36.2	NA	Positive	NP	N
Choi-pt-1	NA	2020-05-16	ND	NA	Positive	NP	N
Choi-pt-1	NA	2020-05-19	37.8	NA	Positive	NP	N
Choi-pt-1	NA	2020-06-21	27.6	NA	Positive	NP	N
Choi-pt-1	Choi-pt-1_110	2020-08-16	32.7	NA	Positive	NP	Y
Choi-pt-1	Choi-pt-1_112	2020-08-18	33.3	NA	Positive	NP	Y
Choi-pt-1	NA	2020-08-20	NA	NA	Negative	NP	N
Choi-pt-1	Choi-pt-1_125	2020-08-31	15.6	NA	Positive	NP	Y
Choi-pt-1	Choi-pt-1_57	2020-06-24	ND	NA	ND	NP	Y
Choi-pt-1	NA	2020-06-25	26.6	NA	Positive	NP	N
Choi-pt-1	Choi-pt-1_63	2020-06-30	ND	NA	ND	NP	Y
Choi-pt-1	NA	2020-07-06	NA	NA	Negative	NP	N
Choi-pt-1	NA	2020-07-07	NA	NA	Negative	NP	N
Choi-pt-1	NA	2020-07-24	36.9	NA	Positive	NP	N
Choi-pt-1	NA	2020-07-25	NA	NA	Negative	NP	N
Choi-pt-1	NA	2020-07-26	NA	NA	Negative	NP	N
Choi-pt-1	NA	2020-08-13	38	NA	Positive	NP	N
Choi-pt-1	NA	2020-08-14	35.3	NA	Positive	NP	N
Choi-pt-1	Choi-pt-1_128	2020-09-03	ND	NA	ND	NP	Y
Choi-pt-1	NA	2020-09-07	21	NA	Positive	NP	N
Choi-pt-1	NA	2020-09-08	15.8	NA	Positive	BAL	N
Choi-pt-1	Choi-pt-1_134	2020-09-09	ND	NA	ND	NP	Y
Halfmann-pt-1	NA	2020-09-05	26.8	NA	Positive	NP	N
Halfmann-pt-1	Halfmann-pt-1_0	2020-12-27	20.23	NA	Positive	NP	Y
Halfmann-pt-1	Halfmann-pt-1_11	2021-01-07	16.16	NA	Positive	NP	Y
Halfmann-pt-1	Halfmann-pt-1_18	2021-01-14	25.66	NA	Positive	NP	Y
Halfmann-pt-1	Halfmann-pt-1_46	2021-02-11	17.87	NA	Positive	NP	Y
Halfmann-pt-1	Halfmann-pt-1_85	2021-03-22	17.8	NA	Positive	NP	Y
Halfmann-pt-1	Halfmann-pt-1_184	2021-06-29	12.5	NA	Positive	NP	Y
Halfmann-pt-1	Halfmann-pt-1_220	2021-08-04	20.61	NA	Positive	NP	Y
Halfmann-pt-1	NA	2021-09-22	24.2	NA	Positive	NP	N
Halfmann-pt-1	NA	2021-09-22	NA	NA	Negative	BAL	N
Halfmann-pt-1	Halfmann-pt-1_275	2021-09-28	28.61	NA	Positive	NP	Y
Halfmann-pt-1	NA	2021-10-15	22	NA	Positive	NP	N
Halfmann-pt-1	Halfmann-pt-1_302	2021-10-25	24.13	NA	Positive	NP	Y
Halfmann-pt-1	Halfmann-pt-1_304	2021-10-27	20.04	NA	Positive	NP	Y
Halfmann-pt-1	Halfmann-pt-1_369	2021-12-31	26.17	NA	Positive	NP	Y
Halfmann-pt-1	Halfmann-pt-1_373	2022-01-04	29.84	NA	Positive	NP	Y
Halfmann-pt-1	NA	2022-02-12	NA	NA	Negative	NP	N
Harari-pt-5	Harari-pt-5_0	2020-10-06	22	NA	Positive	NP	Y
Harari-pt-5	Harari-pt-5_12	2020-10-18	18	NA	Positive	NP	Y
Harari-pt-5	Harari-pt-5_20	2020-10-26	33	NA	Positive	NP	Y
Harari-pt-5	Harari-pt-5_27	2020-11-02	29	NA	Positive	NP	Y
Harari-pt-5	Harari-pt-5_30	2020-11-05	18	NA	Positive	NP	Y
Harari-pt-5	Harari-pt-5_40	2020-11-15	28	NA	Positive	NP	Y
Harari-pt-5	Harari-pt-5_44	2020-11-19	30	NA	Positive	NP	Y
Harari-pt-5	Harari-pt-5_68	2020-12-13	25	NA	Positive	NP	Y
Harari-pt-5	Harari-pt-5_75	2020-12-20	28	NA	Positive	NP	Y
Huygens-pt-2	Huygens-pt-2_25	2022-01-31	20	NA	Positive	ND	Y
Huygens-pt-2	Huygens-pt-2_32	2022-02-07	20.5	NA	Positive	ND	Y
Huygens-pt-2	Huygens-pt-2_40	2022-02-15	19.5	NA	Positive	ND	Y
Huygens-pt-2	Huygens-pt-2_53	2022-02-28	22	NA	Positive	ND	Y
Huygens-pt-2	Huygens-pt-2_76	2022-03-23	20.5	NA	Positive	ND	Y
Huygens-pt-2	Huygens-pt-2_90	2022-04-06	21	NA	Positive	ND	Y
Huygens-pt-2	Huygens-pt-2_118	2022-05-04	22.5	NA	Positive	ND	Y
Huygens-pt-2	Huygens-pt-2_131	2022-05-17	23	NA	Positive	ND	Y
Huygens-pt-2	Huygens-pt-2_139	2022-05-25	21	NA	Positive	ND	Y
Huygens-pt-2	Huygens-pt-2_160	2022-06-15	21.5	NA	Positive	ND	Y
Huygens-pt-2	NA	2022-07-13	23.5	NA	Positive	ND	N
Huygens-pt-2	NA	2022-09-01	24	NA	Positive	ND	N
Huygens-pt-2	NA	2022-11-23	NA	NA	Negative	ND	N
Khatamzas-pt-1	Khatamzas-pt-1_0	2020-05-11	NA	6.56357	Positive	TA	Y
Khatamzas-pt-1	NA	2020-05-11	NA	3.8384	Positive	SR	N
Khatamzas-pt-1	NA	2020-05-14	NA	9.76673	Positive	TA	N
Khatamzas-pt-1	NA	2020-05-14	NA	3.38215	Positive	SR	N
Khatamzas-pt-1	NA	2020-05-18	NA	9.43117	Positive	TA	N
Khatamzas-pt-1	NA	2020-05-22	NA	9.33697	Positive	TA	N
Khatamzas-pt-1	NA	2020-05-22	NA	3.97381	Positive	SR	N
Khatamzas-pt-1	NA	2020-05-24	NA	9.07205	Positive	TA	N
Khatamzas-pt-1	NA	2020-05-24	NA	4.27994	Positive	SR	N
Khatamzas-pt-1	Khatamzas-pt-1_15	2020-05-26	NA	ND	Positive	NP	Y
Khatamzas-pt-1	NA	2020-05-26	NA	9.13681	Positive	TA	N
Khatamzas-pt-1	NA	2020-05-28	NA	8.72471	Positive	TA	N
Khatamzas-pt-1	NA	2020-05-28	NA	5.25131	Positive	SR	N
Khatamzas-pt-1	Khatamzas-pt-1_22	2020-06-02	NA	ND	Positive	NP	Y
Khatamzas-pt-1	NA	2020-06-04	NA	8.45979	Positive	TA	N
Khatamzas-pt-1	NA	2020-06-04	NA	3.5882	Positive	SR	N
Khatamzas-pt-1	Khatamzas-pt-1_28	2020-06-08	NA	ND	Positive	NP	Y
Khatamzas-pt-1	NA	2020-06-10	NA	8.40092	Positive	TA	N
Khatamzas-pt-1	NA	2020-06-10	NA	2.90824	Positive	SR	N
Khatamzas-pt-1	NA	2020-06-15	NA	7.23233	Positive	TA	N
Khatamzas-pt-1	NA	2020-06-15	NA	NA	Negative	SR	N
Khatamzas-pt-1	Khatamzas-pt-1_36	2020-06-16	NA	ND	Positive	NP	Y
Khatamzas-pt-1	NA	2020-06-18	NA	7.56201	Positive	TA	N
Khatamzas-pt-1	NA	2020-06-18	NA	3.28796	Positive	SR	N
Khatamzas-pt-1	NA	2020-06-22	NA	9.12798	Positive	TA	N
Khatamzas-pt-1	NA	2020-06-22	NA	NA	Negative	SR	N
Khatamzas-pt-1	Khatamzas-pt-1_45	2020-06-23	NA	ND	Positive	NP	Y
Khatamzas-pt-1	NA	2020-06-25	NA	9.31048	Positive	TA	N
Khatamzas-pt-1	NA	2020-06-25	NA	NA	Negative	SR	N
Khatamzas-pt-1	Khatamzas-pt-1_49	2020-06-29	NA	ND	Positive	NP	Y
Khatamzas-pt-1	NA	2020-06-29	NA	7.86519	Positive	TA	N
Khatamzas-pt-1	NA	2020-06-29	NA	NA	Negative	SR	N
Khatamzas-pt-1	NA	2020-07-02	NA	8.28023	Positive	TA	N
Khatamzas-pt-1	NA	2020-07-02	NA	NA	Negative	SR	N
Khatamzas-pt-1	Khatamzas-pt-1_56	2020-07-06	NA	7.45309	Positive	TA	Y
Khatamzas-pt-1	Khatamzas-pt-1_57	2020-07-07	NA	ND	Positive	NP	Y
Khatamzas-pt-1	Khatamzas-pt-1_59	2020-07-09	NA	7.24116	Positive	TA	Y
Khatamzas-pt-1	Khatamzas-pt-1_63	2020-07-13	NA	7.32063	Positive	TA	Y
Khatamzas-pt-1	Khatamzas-pt-1_66	2020-07-16	NA	8.33322	Positive	TA	Y
Khatamzas-pt-1	NA	2020-07-20	NA	7.81809	Positive	TA	N
Khatamzas-pt-1	Khatamzas-pt-1_73	2020-07-23	NA	8.85128	Positive	TA	Y
Khatamzas-pt-1	NA	2020-07-27	NA	7.25882	Positive	TA	N
Khatamzas-pt-1	Khatamzas-pt-1_78	2020-07-28	NA	ND	Positive	NP	Y
Khatamzas-pt-1	NA	2020-07-30	NA	7.37656	Positive	TA	N
Khatamzas-pt-1	NA	2020-08-02	NA	7.66503	Positive	TA	N
Khatamzas-pt-1	NA	2020-08-06	NA	7.23821	Positive	TA	N
Khatamzas-pt-1	NA	2020-08-10	NA	7.89757	Positive	TA	N
Khatamzas-pt-1	Khatamzas-pt-1_92	2020-08-11	NA	ND	Positive	NP	Y
Khatamzas-pt-1	NA	2020-08-13	NA	7.99765	Positive	TA	N
Khatamzas-pt-1	NA	2020-08-17	NA	7.49725	Positive	TA	N
Khatamzas-pt-1	NA	2020-08-17	NA	NA	Negative	SR	N
Khatamzas-pt-1	NA	2020-08-20	NA	8.10656	Positive	TA	N
Khatamzas-pt-1	NA	2020-08-24	NA	7.85342	Positive	TA	N
Khatamzas-pt-1	Khatamzas-pt-1_112	2020-08-31	NA	7.38539	Positive	TA	Y
Khatamzas-pt-1	NA	2020-09-03	NA	6.27567	Positive	TA	N
Khatamzas-pt-1	NA	2020-09-07	NA	7.31475	Positive	TA	N
Khatamzas-pt-1	Khatamzas-pt-1_122	2020-09-10	NA	7.45898	Positive	TA	Y
Khatamzas-pt-1	NA	2020-09-14	NA	6.23152	Positive	TA	N
Khatamzas-pt-1	Khatamzas-pt-1_129	2020-09-17	NA	ND	Positive	TA	Y
Khatamzas-pt-1	NA	2020-09-20	NA	6.97329	Positive	TA	N
Khatamzas-pt-1	Khatamzas-pt-1_136	2020-09-24	NA	ND	Positive	TA	Y
Khatamzas-pt-1	NA	2020-10-03	NA	9.623	Positive	TA	N
Khatamzas-pt-1	Khatamzas-pt-1_147	2020-10-05	NA	ND	Positive	TA	Y
Khatamzas-pt-1	Khatamzas-pt-1_149	2020-10-07	NA	ND	Positive	NP	Y

## Sheet: Supporting_Publication_List
S5. List of supporting publications.
Publication Title	First Author	Year	Publication DOI	N Patients	N Sequences	Consensus Accession IDs Available?	Raw Reads Available? (Y/N)
Prolonged Severe Acute Respiratory Syndrome Coronavirus 2 Replication in an Immunocompromised Patient	Baang	2020	10.1093/infdis/jiaa666	1	9	N	N
Viral Population Heterogeneity and Fluctuating Mutational Pattern during a Persistent SARS-CoV-2 Infection in an Immunocompromised Patient	Brandolini	2023	10.3390/v15020291	1	8	Y	N
Competition for dominance within replicating quasispecies during prolonged SARS-CoV-2 infection in an immunocompromised host	Caccuri	2022	10.1093/2Fve/2Fveac042	1	12	Y	N
Accelerated SARS-CoV-2 intrahost evolution leading to distinct genotypes during chronic infection	Chaguza	2023	10.1016/j.xcrm.2023.100943	1	30	Y	N
Persistence and Evolution of SARS-CoV-2 in an Immunocompromised Host	Choi	2020	10.1056/NEJMc2031364	1	9	Y	N
Longitudinal study of a SARS-CoV-2 infection in an immunocompromised patient with X-linked agammaglobulinemia	Ciuffreda	2021	10.1016/j.jinf.2021.07.028	1	16	N	N
De novo emergence of a remdesivir resistance mutation during treatment of persistent SARS-CoV-2 infection in an immunocompromised patient: a case report	Ghandi	2022	10.1038/s41467-022-29104-y	1	26	Y	Y
Evolution of a globally unique SARS-CoV-2 Spike E484T monoclonal antibody escape mutation in a persistently infected, immunocompromised individual	Halfmann	2022	10.1093/ve/veac104	1	12	Y	N
Drivers of adaptive evolution during chronic SARS-CoV-2 infections	Harari	2022	10.1038/s41591-022-01882-4	1*	9*	Y	Y
High incidence of sotrovimab resistance and viral persistence after treatment of immunocompromised patients infected with the SARS-CoV-2 Omicron variant	Hugyens	2023	10.1093/cid/ciac601	1*	13*	N	N
Emergence of the E484K mutation in SARS-COV-2-infected immunocompromised patients treated with bamlanivimab in Germany	Jensen	2021	10.1016/j.lanepe.2021.100164	1*	8*	N	N
SARS-CoV-2 evolution during treatment of chronic infection	Kemp	2021	10.1038/s41586-021-03291-y	1	20	Y	Y
Accumulation of mutations in antibody and CD8 T cell epitopes in a B cell depleted lymphoma patient with chronic SARS-CoV-2 infection	Khatamzas	2022	10.1038/s41467-022-32772-5	1	21	Y	Y
Prolonged SARS-CoV-2 Infection in Patients with Lymphoid Malignancies	Lee	2022	10.1158/2159-8290.cd-21-1033	2*	19*	Y	N
An immunocompetent 169-day prolonged SARS-CoV-2 shedding patient with high neutralizing antibody	Li	2021	10.46234/ccdcw2021.163	1	12	N	N
Genomic Evolution of SARS-CoV-2 Virus in Immunocompromised Patient, Ireland	Lynch	2021	10.3201/eid2709.211159	1	8*	Y	N
Different Within-Host Viral Evolution Dynamics in Severely Immunosuppressed Cases with Persistent SARS-CoV-2	Pérez-Lago	2021	10.3390/biomedicines9070808	2*	19*	Y	N
Generation of Novel Severe Acute Respiratory Syndrome Coronavirus 2 (SARS-CoV-2) Variants on the B.1.1.7 Lineage in 3 Patients With Advanced Human Immunodeficiency Virus (HIV)-1 Disease	Riddell	2022	10.1093/cid/ciac409	2*	23*	Y	N
Resistance Mutations in SARS-CoV-2 Delta Variant after Sotrovimab Use	Rockett	2022	10.1056/NEJMc2120219	3*	28*	N	Y
Cumulative SARS-CoV-2 mutations and corresponding changes in immunity in an immunocompromised patient indicate viral evolution within the host	Sonnleitner	2022	10.1038/s41467-022-30163-4	1	10	N	N
Within-host evolution of SARS-CoV-2 in an immunosuppressed COVID-19 patient as a source of immune escape variants	Weigang	2021	10.1038/s41467-021-26602-3	1	9	Y	Y
* More reported, but represents the number found to meet minimum inclusion criteria for this publication

## Sheet: Bioinformatics_Processing
S6. Information on bioinformatics procedures used in each supporting publication.
Publication	Library preparation	Sequencing technology	Assembly	Sequence filtering	PCR primer trimming
Baang2020	ND	ND	ND	ND	ND
Brandolini2023	ND	Illumina Miseq	SOPHiA-DDM-v4	ND	ND
Caccuri2022	Paragon Genomics’ CleanPlex multiplex PCR Research and Surveillance Panel Protocol	Illumina Miseq	SOPHiA GENETICS’ SARS-CoV-2 Panel, Bowtie2 consensus threshold 65%	Variant Finder Tool (Geneious) P-value greater than 0, using a minimum variant frequency of 0 and default parameters for maximum variant P-value (10–6)	ND
Chaguza2023	ARTIC v3, v4, v4.1	Illumina NovaSeq	BWA-MEM v0.7.15, iVar v1.3.1, SAMtools v1.7	>20 coverage, >0.6 variant frequency set as consensus	Y
Choi2020	ARTIC	Illumina Miseq	Customized SARS-CoV-2 module (Iterative Refinement Meta-Assembler)	Minor variant frequency of at least 0.05	ND
Ciuffreda2021	COVIDSeq Test protocol, MIDNIGHT protocol v4	Illumina NextSeq 550, Nanopore MinION	DRAGEN COVIDSeq Test v1.2.2 pipeline, Guppy v4.2.2, variant calling nanopolish	> 200X coverage	ND
Ghandi2022	Swift Normalase Amplicon Panel (SNAP)	Illumina NextSeq 500 or 2000	bcftools v1.9	ND	Y, Primerclip
Halfmann2022	MIDNIGHT v1, ARTIC v3, ARTIC v4.1	Nanopore GridION X5 and Illumina Miseq	Minimap2, custom in-house pipeline, iVar, nf-core/viralrecon pipeline	>20 X coverage, >0.5 variant frequency called as consensus	Y
Harari2022	ARTIC	Illumina MiSeq	AccuNGS	Min coverage of 10 , minor variant min frequency of 0.8 set as consensus	Y
Hugyens2023	ARTIC	Nanopore	ND	> 30X coverage	ND
Jensen2021	ARTIC	Oxford Nanopore MinION	Guppy v3.4.5+fb1fbfb	Min coverage of 50, inspection with IGV was conducted to check for false calls.	ND
Kemp2021	ARTIC	Illumina	Custom code (AnCovMulti package)	Min coverage of 20, max insertion size of 3 nucleotides, a max deletion size of 11 bp	Y
Khatamzas2022	ARTIC v2	Illumina Hiseq 1500	Freebayes, iVar package (default settings)	ND	ND
Lee2022	ARTIC v3	Illumina Miseq	bcftools, Subread v2.0.0	Read identity <95% compared to ref discarded,	Y
Li2021	ARTIC v3	Illumina	Bowtie2, SAMtools, GATK version 4.0.10, bcftools v1.9	SNPS: QUAL >200, DQ >20. Indels: QUAL > 500, QD >20	Y, CLC Genomics Workbench v10.0
Lynch2021	ARTIC	Illumina Miseq	SAMtools	ND	ND
Pérez-Lago2021	ARTIC	Illumina	IVAR v1.2.3	Minor variant min frequency 0.1.	ND
Riddell2022	ARTIC v3	Illumina MiSeq and MiniSeq	ARTIC Network pipeline	>=10 X coverage, >=50% SNP call	ND
Rockett2022	MIDNIGHT	Illumina iSeq and MiniSeq	BWA-MEM v0.7.17, iVar v1.2.1	>10 X coverage, quality >20, SNP call >0.75	Y, Trimmomatic v0.36
Sonnleitner2022	Ion AmpliSeq SARS-CoV-2 Research Panel	ND	Ion S5 sequencer, Coverage Analysis v5.10.0.3, Variant Caller v.5.12.04	ND	ND
Weigang2021	ARTIC v3	Illumina MiSeq	BWA-MEM, LoFreq, bcftools v1.10	bases Qscore >30, coverage >=5X, variants with freq 0.3>= and 0.7<= masked	Y, iVar trim

## Sheet: Patient_List
S7. Patient list.
Patient ID	Identifier From Original Publication
Baang-pt-1	NA
Brandolini-pt-1	NA
Caccuri-pt-1	NA
Chaguza-pt-1	NA
Choi-pt-1	NA
Ciuffreda-pt-1	NA
Gandhi-pt-1	NA
Halfmann-pt-1	NA
Harari-pt-5	Harari P5
Huygens-pt-2	EMC_105
Jensen-pt-2	Patient 2
Kemp-pt-1	Patient X1
Khatamzas-pt-1	NA
Lee-pt-11	Patient K
Lee-pt-4	Patient D
Li-pt-1	NA
Lynch-pt-1	NA
Pérez-Lago-pt-1	Case A
Pérez-Lago-pt-2	Case B
Riddell-pt-2	Patient B
Riddell-pt-3	Patient C
Rockett-pt-2	21-R002
Rockett-pt-4	21-R004
Rockett-pt-8	21-R008
Sonnleitner-pt-1	NA
Weigang-pt-1	NA

## Sheet: Ambiguous_sites
S8. Amount of missing data (N) and ambiguous characters per sequence
pt	SeqID	CollectionDate	N_with_masking_absolute	N_without_masking_absolute	N_without_masking_percent	Ambiguous_total_absolute	R	Y	K	M	S	W	B	D	H	V
Baang-pt-1	Baang-pt-1_0	ND	345	80	0.267532	0
Baang-pt-1	Baang-pt-1_15	ND	366	101	0.337759	0
Baang-pt-1	Baang-pt-1_22	ND	366	101	0.337759	0
Baang-pt-1	Baang-pt-1_26	ND	959	694	2.32084	0
Baang-pt-1	Baang-pt-1_31	ND	545	280	0.936361	0
Baang-pt-1	Baang-pt-1_5	ND	822	557	1.86269	0
Baang-pt-1	Baang-pt-1_86	ND	366	101	0.337759	0
Baang-pt-1	Baang-pt-1_99	ND	272	7	0.023409	0
Brandolini-pt-1	Brandolini-pt-1_0	2022-04-14	265	0	0	0
Brandolini-pt-1	Brandolini-pt-1_12	2022-04-26	349	84	0.280908	0
Brandolini-pt-1	Brandolini-pt-1_20	2022-05-04	451	186	0.622011	0
Brandolini-pt-1	Brandolini-pt-1_33	2022-05-17	288	23	0.0769154	0
Brandolini-pt-1	Brandolini-pt-1_44	2022-05-28	288	23	0.0769154	0
Brandolini-pt-1	Brandolini-pt-1_57	2022-06-10	330	65	0.217369	0
Brandolini-pt-1	Brandolini-pt-1_68	2022-06-21	265	0	0	0
Brandolini-pt-1	Brandolini-pt-1_86	2022-07-09	354	89	0.297629	0
Caccuri-pt-1	Caccuri-pt-1_0	2020-04-02	265	0	0	0
Caccuri-pt-1	Caccuri-pt-1_116	2020-07-27	265	0	0	0
Caccuri-pt-1	Caccuri-pt-1_125	2020-08-05	265	0	0	0
Caccuri-pt-1	Caccuri-pt-1_146	2020-08-26	265	0	0	0
Caccuri-pt-1	Caccuri-pt-1_158	2020-09-07	265	0	0	0
Caccuri-pt-1	Caccuri-pt-1_20	2020-04-22	265	0	0	0
Caccuri-pt-1	Caccuri-pt-1_222	2020-11-10	265	0	0	0
Caccuri-pt-1	Caccuri-pt-1_26	2020-04-28	265	0	0	0
Caccuri-pt-1	Caccuri-pt-1_34	2020-05-06	265	0	0	0
Caccuri-pt-1	Caccuri-pt-1_41	2020-05-13	265	0	0	0
Caccuri-pt-1	Caccuri-pt-1_48	2020-05-20	265	0	0	0
Caccuri-pt-1	Caccuri-pt-1_7	2020-04-09	265	0	0	0
Chaguza-pt-1	Chaguza-pt-1_0	2021-02-08	265	0	0	0
Chaguza-pt-1	Chaguza-pt-1_10	2021-02-18	265	0	0	0
Chaguza-pt-1	Chaguza-pt-1_105	2021-05-24	269	4	0.0133766	4	2	1			1
Chaguza-pt-1	Chaguza-pt-1_113	2021-06-01	265	0	0	1		1
Chaguza-pt-1	Chaguza-pt-1_126	2021-06-14	265	0	0	2		2
Chaguza-pt-1	Chaguza-pt-1_133	2021-06-21	265	0	0	5	1	3		1
Chaguza-pt-1	Chaguza-pt-1_140	2021-06-28	265	0	0	2		1		1
Chaguza-pt-1	Chaguza-pt-1_154	2021-07-12	265	0	0	1				1
Chaguza-pt-1	Chaguza-pt-1_168	2021-07-25	609	344	1.15039	1			1
Chaguza-pt-1	Chaguza-pt-1_18	2021-02-26	286	21	0.0702271	4		1	2	1
Chaguza-pt-1	Chaguza-pt-1_202	2021-08-29	577	312	1.04337	1		1
Chaguza-pt-1	Chaguza-pt-1_212	2021-09-08	557	292	0.976491	4		3	1
Chaguza-pt-1	Chaguza-pt-1_217	2021-09-13	265	0	0	22	5	14	1	2
Chaguza-pt-1	Chaguza-pt-1_231	2021-09-27	265	0	0	12	3	7		2
Chaguza-pt-1	Chaguza-pt-1_238	2021-10-04	265	0	0	2	1			1
Chaguza-pt-1	Chaguza-pt-1_246	2021-10-12	265	0	0	24	5	13	2	3		1
Chaguza-pt-1	Chaguza-pt-1_25	2021-03-05	265	0	0	8	2	3		2	1
Chaguza-pt-1	Chaguza-pt-1_253	2021-10-19	265	0	0	20	5	9	3	2		1
Chaguza-pt-1	Chaguza-pt-1_268	2021-11-03	480	215	0.718991	6	1	4		1
Chaguza-pt-1	Chaguza-pt-1_274	2021-11-09	1518	1253	4.19022	9	1	5	1	1		1
Chaguza-pt-1	Chaguza-pt-1_281	2021-11-16	265	0	0	5	2	2	1
Chaguza-pt-1	Chaguza-pt-1_302	2021-12-07	631	366	1.22396	2		1		1
Chaguza-pt-1	Chaguza-pt-1_315	2021-12-20	1347	1082	3.61837	6		5	1
Chaguza-pt-1	Chaguza-pt-1_322	2021-12-27	633	368	1.23065	0
Chaguza-pt-1	Chaguza-pt-1_367	2022-02-10	748	483	1.61522	3	1				1	1
Chaguza-pt-1	Chaguza-pt-1_380	2022-02-23	445	180	0.601946	4		3	1
Chaguza-pt-1	Chaguza-pt-1_392	2022-03-07	449	184	0.615323	10	1	9
Chaguza-pt-1	Chaguza-pt-1_56	2021-04-05	265	0	0	13	3	9	1
Chaguza-pt-1	Chaguza-pt-1_70	2021-04-19	576	311	1.04003	6	1	3	1	1
Chaguza-pt-1	Chaguza-pt-1_83	2021-05-03	265	0	0	7	3	2			2
Choi-pt-1	Choi-pt-1_0	2020-04-28	265	0	0	0
Choi-pt-1	Choi-pt-1_110	2020-08-16	265	0	0	0
Choi-pt-1	Choi-pt-1_112	2020-08-18	265	0	0	0
Choi-pt-1	Choi-pt-1_125	2020-08-31	265	0	0	0
Choi-pt-1	Choi-pt-1_128	2020-09-03	265	0	0	0
Choi-pt-1	Choi-pt-1_134	2020-09-09	265	0	0	0
Choi-pt-1	Choi-pt-1_57	2020-06-24	265	0	0	0
Choi-pt-1	Choi-pt-1_63	2020-06-30	265	0	0	0
Choi-pt-1	Choi-pt-1_7	2020-05-05	265	0	0	0
Ciuffreda-pt-1	Cuiffreda-pt-1_0	2020-04-21	1605	1340	4.48116	0
Ciuffreda-pt-1	Cuiffreda-pt-1_101	2020-07-31	790	525	1.75568	0
Ciuffreda-pt-1	Cuiffreda-pt-1_107	2020-08-10	1978	1713	5.72852	0
Ciuffreda-pt-1	Cuiffreda-pt-1_11	2020-05-02	1019	754	2.52149	0
Ciuffreda-pt-1	Cuiffreda-pt-1_127	2020-08-26	1448	1183	3.95612	0
Ciuffreda-pt-1	Cuiffreda-pt-1_129	2020-08-28	335	70	0.23409	0
Ciuffreda-pt-1	Cuiffreda-pt-1_13	2020-05-04	1769	1504	5.0296	0
Ciuffreda-pt-1	Cuiffreda-pt-1_2	2020-04-23	1417	1152	3.85246	0
Ciuffreda-pt-1	Cuiffreda-pt-1_42	2020-06-02	592	327	1.09354	0
Ciuffreda-pt-1	Cuiffreda-pt-1_43	2020-06-03	1528	1263	4.22366	0
Ciuffreda-pt-1	Cuiffreda-pt-1_5	2020-04-26	1688	1423	4.75872	0
Ciuffreda-pt-1	Cuiffreda-pt-1_61	2020-06-21	1206	941	3.14684	0
Ciuffreda-pt-1	Cuiffreda-pt-1_64	2020-06-24	1169	904	3.02311	0
Ciuffreda-pt-1	Cuiffreda-pt-1_7	2020-04-28	1236	971	3.24717	0
Ciuffreda-pt-1	Cuiffreda-pt-1_80	2020-07-10	271	6	0.0200649	0
Gandhi-pt-1	Gandhi-pt-1_0	ND	265	0	0	0
Gandhi-pt-1	Gandhi-pt-1_112	ND	265	0	0	0
Gandhi-pt-1	Gandhi-pt-1_113	ND	265	0	0	0
Gandhi-pt-1	Gandhi-pt-1_116	ND	265	0	0	0
Gandhi-pt-1	Gandhi-pt-1_119	ND	265	0	0	0
Gandhi-pt-1	Gandhi-pt-1_120	ND	265	0	0	0
Gandhi-pt-1	Gandhi-pt-1_122	ND	407	142	0.474869	0
Gandhi-pt-1	Gandhi-pt-1_123	ND	265	0	0	0
Gandhi-pt-1	Gandhi-pt-1_124	ND	265	0	0	0
Gandhi-pt-1	Gandhi-pt-1_126	ND	265	0	0	0
Gandhi-pt-1	Gandhi-pt-1_127	ND	265	0	0	0
Gandhi-pt-1	Gandhi-pt-1_128	ND	265	0	0	0
Gandhi-pt-1	Gandhi-pt-1_131	ND	265	0	0	0
Gandhi-pt-1	Gandhi-pt-1_134	ND	312	47	0.157175	0
Gandhi-pt-1	Gandhi-pt-1_141	ND	265	0	0	0
Halfmann-pt-1	Halfmann-pt-1_0	2020-12-27	556	291	0.973147	0
Halfmann-pt-1	Halfmann-pt-1_11	2021-01-07	554	289	0.966458	0
Halfmann-pt-1	Halfmann-pt-1_18	2021-01-14	553	288	0.963114	0
Halfmann-pt-1	Halfmann-pt-1_184	2021-06-29	1665	1400	4.6818	0
Halfmann-pt-1	Halfmann-pt-1_220	2021-08-04	3401	3136	10.4872	0
Halfmann-pt-1	Halfmann-pt-1_275	2021-09-28	299	34	0.113701	0
Halfmann-pt-1	Halfmann-pt-1_302	2021-10-25	300	35	0.117045	0
Halfmann-pt-1	Halfmann-pt-1_304	2021-10-27	299	34	0.113701	0
Halfmann-pt-1	Halfmann-pt-1_369	2021-12-31	300	35	0.117045	0
Halfmann-pt-1	Halfmann-pt-1_373	2022-01-04	301	36	0.120389	0
Halfmann-pt-1	Halfmann-pt-1_46	2021-02-11	1691	1426	4.76875	0
Halfmann-pt-1	Halfmann-pt-1_85	2021-03-22	843	578	1.93292	0
Harari-pt-5	Harari-pt-5_0	2020-10-06	266	1	0.00334415	0
Harari-pt-5	Harari-pt-5_12	2020-10-18	265	0	0	0
Harari-pt-5	Harari-pt-5_20	2020-10-26	267	2	0.00668829	0
Harari-pt-5	Harari-pt-5_27	2020-11-02	1339	1074	3.59161	0
Harari-pt-5	Harari-pt-5_30	2020-11-05	267	2	0.00668829	0
Harari-pt-5	Harari-pt-5_40	2020-11-15	265	0	0	0
Harari-pt-5	Harari-pt-5_44	2020-11-19	274	9	0.0300973	0
Harari-pt-5	Harari-pt-5_68	2020-12-13	265	0	0	0
Harari-pt-5	Harari-pt-5_75	2020-12-20	266	1	0.00334415	0
Huygens-pt-2	Huygens-pt-2_0	2022-01-06	982	717	2.39775	0
Huygens-pt-2	Huygens-pt-2_118	2022-05-04	482	217	0.72568	0
Huygens-pt-2	Huygens-pt-2_123	2022-05-09	481	216	0.722336	0
Huygens-pt-2	Huygens-pt-2_131	2022-05-17	797	532	1.77909	0
Huygens-pt-2	Huygens-pt-2_139	2022-05-25	1432	1167	3.90262	0
Huygens-pt-2	Huygens-pt-2_160	2022-06-15	725	460	1.53831	0
Huygens-pt-2	Huygens-pt-2_25	2022-01-31	455	190	0.635388	0
Huygens-pt-2	Huygens-pt-2_32	2022-02-07	731	466	1.55837	0
Huygens-pt-2	Huygens-pt-2_40	2022-02-15	455	190	0.635388	0
Huygens-pt-2	Huygens-pt-2_53	2022-02-28	907	642	2.14694	0
Huygens-pt-2	Huygens-pt-2_62	2022-03-09	1122	857	2.86593	0
Huygens-pt-2	Huygens-pt-2_76	2022-03-23	504	239	0.799251	0
Huygens-pt-2	Huygens-pt-2_90	2022-04-06	1416	1151	3.84911	0
Jensen-pt-2	Jensen-pt-2_0	ND	3604	3339	11.1661	0
Jensen-pt-2	Jensen-pt-2_11	ND	834	569	1.90282	0
Jensen-pt-2	Jensen-pt-2_15	ND	544	279	0.933017	0
Jensen-pt-2	Jensen-pt-2_19	ND	1032	767	2.56496	0
Jensen-pt-2	Jensen-pt-2_20	ND	6993	6728	22.4994	0
Jensen-pt-2	Jensen-pt-2_22	ND	1575	1310	4.38083	0
Jensen-pt-2	Jensen-pt-2_6	ND	2541	2276	7.61128	0
Jensen-pt-2	Jensen-pt-2_8	ND	2190	1925	6.43748	0
Kemp-pt-1	Kemp-pt-1_0	ND	265	0	0	0
Kemp-pt-1	Kemp-pt-1_100	ND	265	0	0	0
Kemp-pt-1	Kemp-pt-1_36	ND	265	0	0	0
Kemp-pt-1	Kemp-pt-1_40	ND	265	0	0	0
Kemp-pt-1	Kemp-pt-1_44	ND	265	0	0	0
Kemp-pt-1	Kemp-pt-1_49	ND	265	0	0	0
Kemp-pt-1	Kemp-pt-1_53	ND	265	0	0	0
Kemp-pt-1	Kemp-pt-1_65	ND	265	0	0	0
Kemp-pt-1	Kemp-pt-1_81	ND	265	0	0	0
Kemp-pt-1	Kemp-pt-1_85	ND	265	0	0	0
Kemp-pt-1	Kemp-pt-1_88	ND	323	58	0.19396	0
Kemp-pt-1	Kemp-pt-1_92	ND	265	0	0	0
Kemp-pt-1	Kemp-pt-1_94	ND	265	0	0	0
Kemp-pt-1	Kemp-pt-1_97	ND	265	0	0	0
Kemp-pt-1	Kemp-pt-1_98	ND	265	0	0	0
Kemp-pt-1	Kemp-pt-1_99	ND	265	0	0	0
Khatamzas-pt-1	Khatamzas-pt-1_0	2020-05-11	269	4	0.0133766	0
Khatamzas-pt-1	Khatamzas-pt-1_112	2020-08-31	546	281	0.939705	10	3	4	2			1
Khatamzas-pt-1	Khatamzas-pt-1_122	2020-09-10	1149	884	2.95623	14	4	5	2	2		1
Khatamzas-pt-1	Khatamzas-pt-1_129	2020-09-17	686	421	1.40789	7	2	2	2			1
Khatamzas-pt-1	Khatamzas-pt-1_136	2020-09-24	778	513	1.71555	13	7	2	2	1		1
Khatamzas-pt-1	Khatamzas-pt-1_147	2020-10-05	613	348	1.16376	28	8	3	5	3	1	3			5
Khatamzas-pt-1	Khatamzas-pt-1_149	2020-10-07	265	0	0	0
Khatamzas-pt-1	Khatamzas-pt-1_15	2020-05-26	265	0	0	0
Khatamzas-pt-1	Khatamzas-pt-1_22	2020-06-02	265	0	0	0
Khatamzas-pt-1	Khatamzas-pt-1_28	2020-06-08	265	0	0	0
Khatamzas-pt-1	Khatamzas-pt-1_36	2020-06-16	265	0	0	0
Khatamzas-pt-1	Khatamzas-pt-1_45	2020-06-23	265	0	0	0
Khatamzas-pt-1	Khatamzas-pt-1_49	2020-06-29	265	0	0	0
Khatamzas-pt-1	Khatamzas-pt-1_56	2020-07-06	583	318	1.06344	7	3	3		1
Khatamzas-pt-1	Khatamzas-pt-1_57	2020-07-07	265	0	0	0
Khatamzas-pt-1	Khatamzas-pt-1_59	2020-07-09	550	285	0.953082	6	1	2	1	1		1
Khatamzas-pt-1	Khatamzas-pt-1_63	2020-07-13	716	451	1.50821	10	1	5	2	1		1
Khatamzas-pt-1	Khatamzas-pt-1_66	2020-07-16	547	282	0.943049	2			1	1
Khatamzas-pt-1	Khatamzas-pt-1_73	2020-07-23	784	519	1.73561	6		1	1	2		2
Khatamzas-pt-1	Khatamzas-pt-1_78	2020-07-28	273	8	0.0267532	0
Khatamzas-pt-1	Khatamzas-pt-1_92	2020-08-11	265	0	0	0
Lee-pt-11	Lee-pt-11_0	2020-04-22	520	255	0.852757	0
Lee-pt-11	Lee-pt-11_15	2020-05-07	2649	2384	7.97244	0
Lee-pt-11	Lee-pt-11_21	2020-05-13	879	614	2.05331	0
Lee-pt-11	Lee-pt-11_34	2020-05-26	704	439	1.46808	0
Lee-pt-11	Lee-pt-11_35	2020-05-27	341	76	0.254155	0
Lee-pt-11	Lee-pt-11_51	2020-06-12	392	127	0.424707	0
Lee-pt-11	Lee-pt-11_53	2020-06-14	513	248	0.829348	0
Lee-pt-11	Lee-pt-11_55	2020-06-16	265	0	0	0
Lee-pt-11	Lee-pt-11_57	2020-06-18	265	0	0	0
Lee-pt-11	Lee-pt-11_64	2020-06-25	1463	1198	4.00629	0
Lee-pt-11	Lee-pt-11_9	2020-05-01	540	275	0.91964	0
Lee-pt-4	Lee-pt-4_0	2020-04-01	1616	1351	4.51794	0
Lee-pt-4	Lee-pt-4_148	2020-08-27	1922	1657	5.54125	0
Lee-pt-4	Lee-pt-4_175	2020-09-23	5587	5322	17.7975	0
Lee-pt-4	Lee-pt-4_294	2021-01-20	265	0	0	0
Lee-pt-4	Lee-pt-4_327	2021-02-22	445	180	0.601946	0
Lee-pt-4	Lee-pt-4_331	2021-02-26	612	347	1.16042	0
Lee-pt-4	Lee-pt-4_342	2021-03-09	1389	1124	3.75882	0
Lee-pt-4	Lee-pt-4_37	2020-05-08	4588	4323	14.4567	0
Li-pt-1	Li-pt-1_0	2020-02-12	265	0	0	0
Li-pt-1	Li-pt-1_101	2020-05-24	265	0	0	0
Li-pt-1	Li-pt-1_102	2020-05-25	265	0	0	0
Li-pt-1	Li-pt-1_103	2020-05-26	265	0	0	0
Li-pt-1	Li-pt-1_106	2020-05-29	265	0	0	0
Li-pt-1	Li-pt-1_108	2020-05-31	265	0	0	0
Li-pt-1	Li-pt-1_120	2020-06-12	265	0	0	0
Li-pt-1	Li-pt-1_125	2020-06-17	265	0	0	0
Li-pt-1	Li-pt-1_140	2020-07-02	265	0	0	0
Li-pt-1	Li-pt-1_95	2020-05-17	265	0	0	0
Li-pt-1	Li-pt-1_97	2020-05-20	265	0	0	0
Lynch-pt-1	Lynch-pt-1_0	2020-04-09	531	266	0.889543	0
Lynch-pt-1	Lynch-pt-1_14	2020-04-23	938	673	2.25061	0
Lynch-pt-1	Lynch-pt-1_18	2020-04-27	772	507	1.69548	0
Lynch-pt-1	Lynch-pt-1_42	2020-05-21	647	382	1.27746	0
Lynch-pt-1	Lynch-pt-1_56	2020-06-04	512	247	0.826004	0
Lynch-pt-1	Lynch-pt-1_63	2020-06-11	799	534	1.78577	0
Lynch-pt-1	Lynch-pt-1_71	2020-06-19	941	676	2.26064	0
Lynch-pt-1	Lynch-pt-1_77	2020-06-25	971	706	2.36097	0
Perez-Lago-pt-1	Perez-Lago-pt-1_0	2020-05-28	451	186	0.622011	0
Perez-Lago-pt-1	Perez-Lago-pt-1_101	2020-09-06	1036	771	2.57834	10	2	6	2
Perez-Lago-pt-1	Perez-Lago-pt-1_123	2020-09-28	545	280	0.936361	12	2	8	2
Perez-Lago-pt-1	Perez-Lago-pt-1_20	2020-06-17	265	0	0	3		3
Perez-Lago-pt-1	Perez-Lago-pt-1_33	2020-06-30	1208	943	3.15353	5		3	1	1
Perez-Lago-pt-1	Perez-Lago-pt-1_48	2020-07-15	545	280	0.936361	0
Perez-Lago-pt-1	Perez-Lago-pt-1_60	2020-07-27	609	344	1.15039	0
Perez-Lago-pt-1	Perez-Lago-pt-1_70	2020-08-06	865	600	2.00649	3	1	1	1
Perez-Lago-pt-1	Perez-Lago-pt-1_79	2020-08-15	833	568	1.89947	10	1	6	2	1
Perez-Lago-pt-2	Perez-Lago-pt-2_0	2020-04-16	265	0	0	2		2
Perez-Lago-pt-2	Perez-Lago-pt-2_11	2020-04-27	265	0	0	7		6	1
Perez-Lago-pt-2	Perez-Lago-pt-2_117	2020-08-11	869	604	2.01986	2	1		1
Perez-Lago-pt-2	Perez-Lago-pt-2_23	2020-05-09	265	0	0	13	5	5	2			1
Perez-Lago-pt-2	Perez-Lago-pt-2_40	2020-05-28	265	0	0	5	1	2		1					1
Perez-Lago-pt-2	Perez-Lago-pt-2_55	2020-06-10	447	182	0.608635	14	3	8	2			1
Perez-Lago-pt-2	Perez-Lago-pt-2_74	2020-06-29	307	42	0.140454	7	3	2	1	1
Perez-Lago-pt-2	Perez-Lago-pt-2_81	2020-07-06	449	184	0.615323	22	5	9	4	1		3
Perez-Lago-pt-2	Perez-Lago-pt-2_88	2020-07-13	296	31	0.103669	7		5			2
Perez-Lago-pt-2	Perez-Lago-pt-2_95	2020-07-20	452	187	0.625355	21	4	8	3	1	1	4
Riddell-pt-2	Riddell-pt-2_0	2021-02-11	265	0	0	1		1
Riddell-pt-2	Riddell-pt-2_11	2021-02-22	276	11	0.0367856	5		2	2			1
Riddell-pt-2	Riddell-pt-2_111	2021-06-02	510	245	0.819316	12	2	5	1	1	1	2
Riddell-pt-2	Riddell-pt-2_18	2021-03-01	267	2	0.00668829	1		1
Riddell-pt-2	Riddell-pt-2_25	2021-03-08	267	2	0.00668829	1		1
Riddell-pt-2	Riddell-pt-2_33	2021-03-16	265	0	0	4		2	1	1
Riddell-pt-2	Riddell-pt-2_51	2021-04-03	265	0	0	6	2	3	1
Riddell-pt-2	Riddell-pt-2_77	2021-04-29	270	5	0.0167207	5	4					1
Riddell-pt-2	Riddell-pt-2_97	2021-05-19	731	466	1.55837	7	1	5		1
Riddell-pt-3	Riddell-pt-3_0	2021-01-11	411	146	0.488245	0
Riddell-pt-3	Riddell-pt-3_105	2021-04-26	1329	1064	3.55817	22	7	10	2	1		2
Riddell-pt-3	Riddell-pt-3_112	2021-05-03	477	212	0.708959	7	1	5	1
Riddell-pt-3	Riddell-pt-3_119	2021-05-10	271	6	0.0200649	0
Riddell-pt-3	Riddell-pt-3_137	2021-05-28	333	68	0.227402	12	2	7	2			1
Riddell-pt-3	Riddell-pt-3_165	2021-06-25	490	225	0.752433	15	3	8	3			1
Riddell-pt-3	Riddell-pt-3_173	2021-07-03	535	270	0.902919	9	2	5	2
Riddell-pt-3	Riddell-pt-3_200	2021-07-30	562	297	0.993211	17	5	9	2			1
Riddell-pt-3	Riddell-pt-3_218	2021-08-17	268	3	0.0100324	3	1	1	1
Riddell-pt-3	Riddell-pt-3_229	2021-08-28	546	281	0.939705	13	4	9
Riddell-pt-3	Riddell-pt-3_245	2021-09-13	273	8	0.0267532	16	5	10				1
Riddell-pt-3	Riddell-pt-3_255	2021-09-23	275	10	0.0334415	8	2	5	1
Riddell-pt-3	Riddell-pt-3_55	2021-03-07	1324	1059	3.54145	0
Riddell-pt-3	Riddell-pt-3_79	2021-03-31	486	221	0.739056	3		2	1
Riddell-pt-3	Riddell-pt-3_92	2021-04-13	952	687	2.29743	5	1	2	2
Rockett-pt-2	Rockett-pt-2_0	2021-10-07	265	0	0	0
Rockett-pt-2	Rockett-pt-2_11	2021-10-18	353	88	0.294285	0
Rockett-pt-2	Rockett-pt-2_20	2021-10-27	1303	1038	3.47122	0
Rockett-pt-2	Rockett-pt-2_26	2021-11-02	265	0	0	0
Rockett-pt-2	Rockett-pt-2_30	2021-11-06	265	0	0	0
Rockett-pt-2	Rockett-pt-2_31	2021-11-07	265	0	0	0
Rockett-pt-2	Rockett-pt-2_4	2021-10-11	567	302	1.00993	0
Rockett-pt-2	Rockett-pt-2_7	2021-10-14	265	0	0	0
Rockett-pt-4	Rockett-pt-4_0	2021-08-28	265	0	0	0
Rockett-pt-4	Rockett-pt-4_14	2021-09-12	265	0	0	0
Rockett-pt-4	Rockett-pt-4_18	2021-09-16	265	0	0	0
Rockett-pt-4	Rockett-pt-4_25	2021-09-23	265	0	0	0
Rockett-pt-4	Rockett-pt-4_30	2021-09-28	265	0	0	0
Rockett-pt-4	Rockett-pt-4_39	2021-10-07	1997	1732	5.79206	0
Rockett-pt-4	Rockett-pt-4_40	2021-10-08	1338	1073	3.58827	0
Rockett-pt-4	Rockett-pt-4_9	2021-09-07	265	0	0	0
Rockett-pt-8	Rockett-pt-8_0	2021-08-30	265	0	0	0
Rockett-pt-8	Rockett-pt-8_11	2021-09-10	265	0	0	0
Rockett-pt-8	Rockett-pt-8_14	2021-09-13	269	4	0.0133766	0
Rockett-pt-8	Rockett-pt-8_17	2021-09-16	265	0	0	0
Rockett-pt-8	Rockett-pt-8_19	2021-09-18	1613	1348	4.50791	0
Rockett-pt-8	Rockett-pt-8_24	2021-09-23	265	0	0	0
Rockett-pt-8	Rockett-pt-8_3	2021-09-02	265	0	0	0
Rockett-pt-8	Rockett-pt-8_30	2021-09-29	698	433	1.44802	0
Rockett-pt-8	Rockett-pt-8_31	2021-09-30	681	416	1.39116	0
Rockett-pt-8	Rockett-pt-8_33	2021-10-02	667	402	1.34435	0
Rockett-pt-8	Rockett-pt-8_34	2021-10-03	287	22	0.0735712	0
Rockett-pt-8	Rockett-pt-8_5	2021-09-04	265	0	0	0
Sonnleitner-pt-1	Sonnleitner-pt-1_0	2021-01-27	324	59	0.197305	0
Sonnleitner-pt-1	Sonnleitner-pt-1_20	2021-02-16	300	35	0.117045	0
Sonnleitner-pt-1	Sonnleitner-pt-1_44	2021-03-12	293	28	0.0936361	0
Sonnleitner-pt-1	Sonnleitner-pt-1_50	2021-03-18	293	28	0.0936361	0
Sonnleitner-pt-1	Sonnleitner-pt-1_56	2021-03-24	299	34	0.113701	0
Sonnleitner-pt-1	Sonnleitner-pt-1_63	2021-03-31	289	24	0.0802595	0
Sonnleitner-pt-1	Sonnleitner-pt-1_70	2021-04-07	300	35	0.117045	0
Sonnleitner-pt-1	Sonnleitner-pt-1_85	2021-04-22	308	43	0.143798	0
Sonnleitner-pt-1	Sonnleitner-pt-1_91	2021-04-28	312	47	0.157175	0
Sonnleitner-pt-1	Sonnleitner-pt-1_98	2021-05-05	300	35	0.117045	0
Weigang-pt-1	Weigang-pt-1_0	2020-03-23	265	0	0	0
Weigang-pt-1	Weigang-pt-1_106	2020-07-07	265	0	0	0
Weigang-pt-1	Weigang-pt-1_14	2020-04-06	265	0	0	0
Weigang-pt-1	Weigang-pt-1_140	2020-08-10	265	0	0	0
Weigang-pt-1	Weigang-pt-1_42	2020-05-04	265	0	0	0
Weigang-pt-1	Weigang-pt-1_56	2020-05-18	265	0	0	0
Weigang-pt-1	Weigang-pt-1_59	2020-05-21	265	0	0	0
Weigang-pt-1	Weigang-pt-1_7	2020-03-30	265	0	0	0
Weigang-pt-1	Weigang-pt-1_71	2020-06-02	265	0	0	0
